# Supplementary material for: Astragaloside IV promotes pharmacological effect of Descurainia sophia seeds on isoproterenol-induced cardiomyopathy in rats by synergistically modulating the myosin motor
Source: Front Pharmacol. 2022 Aug 11;13:939483. doi: 10.3389/fphar.2022.939483 (PMC9403516; doi:10.3389/fphar.2022.939483)
Supplement: Supplementary file 1 [file DataSheet4.XLSX]

## Sheet: 黄芪AM 
Table S4. Compounds identified exclusively in Astragalus mongholicus decoction.by ESI-MS/MS.
No.	Compound ID	Compound Description	Retention time	m/z	Charge	Chromatographic peak width (min)	Anova (p)	q Value	Maximum Abundance	Max Fold Change	Isotope Distribution	Minimum CV%	Adducts	Formula	Formula with adducts	Score	Fragmentation Score	Mass Error (ppm)	Isotope Similarity	structure	ms/ms
AM-1	CSID26618	Deslanoside	11.9	941.475	1	0.409583	5.8265e-08	1.32556e-08	987131	270.043	100 - 51.8 - 17.4 - 3.31	4.24	M-H	C47H74O19	C47H73O19	55.3	78.2	-0.230905	98.4922
AM-2	CSID726580	2'-Methyl-1H,1'H-2,5'-bibenzimidazole	9.2	283.076	1	0.437683	0.000485896	4.29141e-05	973789	1673.72	100 - 16.9 - 1.56	2.43	M+Cl	C15H12N4	C15H12N4Cl	50	54.1	2.7833	99.1551
AM-3	CSID61716199	(11R,23R)-14,17,20-Trihydroxy-14,20-dioxido-8,26-dioxo-9,13,15,19,21,25-hexaoxa-14lambda~5~,20lambda~5~-diphosphatritriacontane-11,23-diyl dioctanoate	13.26	885.454	1	1.1056	1.68387e-08	5.03538e-09	948470	385.714	100 - 46 - 14.4 - 2.8 - 0.0884 - 0.00839	5.03	M-H2O-H	C41H78O17P2	C41H75O16P2	45.2	27.3	0.242574	99.0937
AM-4	CSID19982729	9,10-Dihydrobenzo[e]acephenanthrylene-5,9,10-triol	8.94	283.076	1	1.18432	6.34772e-09	2.42011e-09	890204	304.547	100 - 24.6 - 4.42 - 0.101	1.62	M-H2O-H	C20H14O3	C20H11O2	42.1	14.2	-0.16816	96.6192
AM-5	CSID87033	8-Azaadenosine	9.95	267.082	1	0.976333	8.78868e-07	1.33185e-07	857889	458.304	100 - 24.1 - 4.12	2.86	M-H	C9H12N6O4	C9H11N6O4	47.7	60	-9.13961	88.6366
AM-6	CSID390649	Decursinol	10.66	269.08	1	0.230033	1.65515e-07	1.14392e-07	829194	37.0409	100 - 39.7 - 9.75	2.06	M+Na	C14H14O4	C14H14O4Na	43.6	46.7	6.33	78.46
AM-7	CSID4450374	Seocalcitol	13.08	437.341	1	3.9616	1.54128e-07	1.08626e-07	723031	43.91	100 - 30.3 - 4.64 - 0.362	5.4	M+H-H2O	C30H46O3	C30H45O2	41.3	9.66	0.18007	96.8252
AM-8	CSID26070795	(2E)-3-[2-(3-Ethylphenoxy)-5-fluorophenyl]acrylic acid	11.67	267.082	1	0.53865	6.21311e-07	9.81385e-08	690119	43.6075	100 - 23.3 - 3.88	6.45	M-H2O-H	C17H15FO3	C17H12FO2	48.1	47.4	-1.41867	94.909
AM-9	CSID4444472	8'-apo-beta-carotenol	13.08	419.331	1	2.59805	1.8096e-07	1.23025e-07	630918	94.5629	100 - 30.8 - 1.49 - 0.187	6.41	M+H	C30H42O	C30H43O	41	9.99	-0.0181895	95.2849
AM-10	CSID65324343	2-Ammonio-5-[(1-carboxy-2-{[(1Z)-N-hydroxy-2-phenylethanimidoyl]sulfanyl}ethyl)amino]-5-oxopentanoate	2.64	382.11	1	0.695817	3.55768e-08	8.95833e-09	594536	142.78	100 - 16.2 - 2.06	2.49	M-H	C16H21N3O6S	C16H20N3O6S	38.3	6.68	6.24015	91.9333
AM-11	CSID24721690	2-Phenyl-7-quinolinecarbaldehyde	8.94	268.054	1	0.84755	1.91674e-10	2.56303e-10	541619	Infinity	100 - 18.7 - 0.827	4.13	M+Cl	C16H11NO	C16H11NOCl	41.7	10.7	0.568027	98.4797
AM-12	CSID29787729	OLMESARTAN LACTONE	10.61	463.166	1	0.387433	8.51332e-07	1.29732e-07	430921	123.798	100 - 21.9 - 2.62	1.17	M+Cl	C24H24N6O2	C24H24N6O2Cl	46.5	40	0.911175	93.433
AM-13	CSID64854345	(6S,9S,9aS)-N-Benzyl-6-(4-hydroxybenzyl)-2,9-dimethyl-4,7-dioxo-8-(8-quinolinylmethyl)hexahydro-2H-pyrazino[2,1-c][1,2,4]triazine-1(6H)-carboxamide	9.02	577.261	1	0.617517	1.24797e-06	1.81505e-07	306730	244.367	100 - 28.1 - 4.05 - 0.332 - 0.187	2.56	M-H	C33H34N6O4	C33H33N6O4	38.7	11.1	6.50851	89.7375
AM-14	CSID74886421	3-Hydroxylup-18-en-21-one	12.77	423.361	1	2.82807	2.1529e-08	2.73734e-08	292174	55.0131	100 - 26.4 - 7.82 - 0.371	1.82	M+H-H2O	C30H48O2	C30H47O	43.7	26.9	-1.79061	93.5348
AM-15	CSID34066005	Dicyclohexyl[2-(2,6-dimethoxybenzyl)benzyl]phosphine	7.4	461.26	1	0.7968	6.32113e-07	3.01391e-07	110198	52.7298	100 - 25.7	1.32	M+Na	C28H39O2P	C28H39O2PNa	38.8	6.08	3.4805	92.1679
AM-16	CSID10269415	ganoderal A	12.11	437.341	1	2.28942	1.60709e-07	1.12156e-07	106769	107.464	100 - 27.9	1.11	M+H	C30H44O2	C30H43O2	40.9	13	-0.0289283	91.7587
AM-17	CSID390480	Astragaloside III	12.95	807.449	1	0.207667	8.92668e-07	3.8486e-07	95644	30.1998	100 - 41.6 - 24.2 - 8.18	5.5	M+Na	C41H68O14	C41H68O14Na	39.2	9.09	-1.05591	88.2068
AM-18	CSID30790840	Astragaloside II	13.08	849.461	1	1.184	3.44309e-07	1.98008e-07	92457	43.1127	100 - 43.1 - 31.1 - 3.35	3.82	M+Na	C43H70O15	C43H70O15Na	46.4	45.4	0.926142	87.7717
AM-19	CSID56654	Metoprolol succinate	13.83	653.405	1	0.667717	8.24793e-05	1.08708e-05	83919	1307.82	100 - 37.2 - 8.54 - 0.878	18.95	M+H	C34H56N2O10	C34H57N2O10	38.1	0	6.3924	97.9273
AM-20	CSID108898	Soyasaponin I	12.77	965.508	1	0.617233	2.48009e-06	8.04718e-07	75689	152.534	100 - 45.3 - 16.6 - 2.26	2.5	M+Na	C48H78O18	C48H78O18Na	47.4	44.6	0.304637	92.9366
AM-21	CSID65323475	N~2~-[(8-Fluoro-6-{5-[(2-methyl-2-propanyl)sulfamoyl]-3-pyridinyl}[1,2,4]triazolo[1,5-a]pyridin-2-yl)carbamoyl]-N,N-dimethylglycinamide	2.02	473.155	1	1.05493	2.76055e-08	7.37393e-09	75544	28.4272	100 - 13.1 - 1.43	0.67	M-H2O-H	C20H25FN8O4S	C20H22FN8O3S	36.6	5.49	5.64362	84.1438
AM-22	CSID10251049	(5R)-2,4-Dideoxy-1-C-{(2S,3R,4S)-3-hydroxy-4-[(2R,3S,4E,6E,9R,10S,11R,12E,14Z)-10-hydroxy-3,15-dimethoxy-7,9,11,13-tetramethyl-16-oxooxacyclohexadeca-4,6,12,14-tetraen-2-yl]-2-pentanyl}-5-isopropyl-4-methyl-alpha-D-threo-pentopyranose	13.26	645.397	1	1.41403	2.92077e-05	4.92995e-06	49716	70.1006	100 - 28.9 - 22.3 - 3.92	4.29	M+Na	C35H58O9	C35H58O9Na	39.6	13.4	0.0906224	84.5385
AM-23	CSID10259289	Astragaloside IV	13.13	807.451	1	0.53865	6.12387e-06	1.54643e-06	42693	34.3761	100 - 38.2 - 37.5 - 9.36 - 0.516	7.87	M+Na	C41H68O14	C41H68O14Na	40.8	32.9	-8.2197	80.0419
