# Supplementary material for: Astragaloside IV promotes pharmacological effect of Descurainia sophia seeds on isoproterenol-induced cardiomyopathy in rats by synergistically modulating the myosin motor
Source: Front Pharmacol. 2022 Aug 11;13:939483. doi: 10.3389/fphar.2022.939483 (PMC9403516; doi:10.3389/fphar.2022.939483)
Supplement: Supplementary file 2 [file DataSheet3.XLSX]

## Sheet: 葶苈子SL
Table S3. Compounds identified exclusively in Descurainia Sophia seed decoction by ESI-MS/MS.
No.	Compound ID	Compound Description	Retention time	m/z	Charge	Chromatographic peak width (min)	Anova (p)	q Value	Maximum Abundance	Max Fold Change	Isotope Distribution	Minimum CV%	Adducts	Formula	Formula with adducts	Score	Fragmentation Score	Mass Error (ppm)	Isotope Similarity	structure	ms/ms
DS-1	CSID32796938	(5Z)-3-Ethyl-5-{4-[(4-fluorobenzyl)oxy]benzylidene}-2-thioxo-1,3-thiazolidin-4-one	3.82	372.053	1	0.7463	2.18622e-08	6.17485e-09	2306842	120.848	100 - 30.7 - 25.5 - 3.82 - 1.67 - 0.64 - 0.254	2.21	M-H	C19H16FNO2S2	C19H15FNO2S2	38.8	9.78	0.0865337	84.5456
DS-2	CSID28548146	1-[(Benzyloxy)carbonyl]-3-(carboxymethyl)-3-pyrrolidinecarboxylic acid	7.04	308.113	1	2.39065	7.05365e-10	2.33418e-09	1018277	30.9852	100 - 34.2 - 5.82 - 2.21	1.32	M+H	C15H17NO6	C15H18NO6	42.1	27.6	-1.08281	84.3123
DS-3	CSID10128349	1-Nitro-7-hydroxy-8-glutathionyl-7,8-dihydronaphthalene	10.3	477.108	1	0.617467	2.04107e-07	3.7531e-08	963011	162.065	100 - 29.2 - 7.37	2.91	M-H2O-H	C20H24N4O9S	C19H21N4O9S	44	27.5	-1.13923	93.8839
DS-4	CSID74849520	(8Z,22Z)-4-Methoxy-2-oxa-11,16,20-triazatricyclo[22.2.2.1~3,7~]nonacosa-1(26),3(29),4,6,8,22,24,27-octaene-10,21-dione	5.68	472.217	1	0.258133	6.49979e-07	3.07853e-07	875325	2199.6	100 - 33.7 - 4.99	9.73	M+Na	C26H31N3O4	C26H31N3O4Na	39.5	10.4	-8.61205	96.5911
DS-5	CSID44209337	Methyl 5-({(4-carbamoyl-2,6-dimethyl-N-{[(2-methyl-2-propanyl)oxy]carbonyl}-L-phenylalanyl)[(1S)-1-(5-phenyl-1H-imidazol-2-yl)ethyl]amino}methyl)-2-methoxybenzoate	8.94	718.303	1	0.87565	1.84518e-10	2.52743e-10	841332	2230.97	100 - 38 - 8.37 - 1.94	1.96	M+Cl	C38H45N5O7	C38H45N5O7Cl	40	9.28	3.16867	94.6577
DS-6	CSID65332902	1-(1-Ethyl-1H-pyrrol-3-yl)-7,7-difluoro-2-azaspiro[3.5]nonane	9.87	289.127	1	0.7968	3.02499e-09	1.43242e-09	831149	1688.2	100 - 18.9	2.37	M+Cl	C14H20F2N2	C14H20F2N2Cl	46.4	45.2	-8.72355	96.6338
DS-7	CSID4476172	Nepetin	7.79	317.065	1	0.695833	9.61384e-09	1.42549e-08	803804	268.417	100 - 36.5 - 6.73	3.57	M+H	C16H12O7	C16H13O7	39.8	16	-0.702665	84.042
DS-8	CSID4444973	Isorhamnetin	8.27	317.065	1	0.875383	3.39405e-10	1.44494e-09	722166	160.18	100 - 30.6 - 8.22	1.24	M+H	C16H12O7	C16H13O7	38.3	5.61	-0.664774	86.6615
DS-9	CSID395491	(−)-Epothilone A	9.33	532.218	1	0.53865	7.81664e-07	3.5095e-07	671218	33.8499	100 - 32.1 - 8.25	4.61	M+K	C26H39NO6S	C26H39NO6SK	39.6	13.1	9.5984	95.5919
DS-10	CSID72382703	4,4-Difluoro-2-({[(2-methyl-2-propanyl)oxy]carbonyl}amino)cyclopentanecarboxylic acid	7.71	264.104	1	0.746317	2.67107e-10	3.15615e-10	561303	6441.14	100 - 14.7 - 1.49	1.99	M-H	C11H17F2NO4	C11H16F2NO4	47.6	45.9	-5.0851	98.0434
DS-11	CSID4444051	Quercetin	7.66	303.049	1	0.796783	3.98891e-08	4.19731e-08	503905	203.774	100 - 22.8 - 3.96	3.6	M+H	C15H10O7	C15H11O7	41.6	16.5	-1.99989	93.9012
DS-12	CSID30777375	(8E,22E)-4-Methoxy-2-oxa-11,16,20-triazatricyclo[22.2.2.1~3,7~]nonacosa-1(26),3(29),4,6,8,22,24,27-octaene-10,21-dione	5.98	472.216	1	0.179817	8.62987e-06	1.98179e-06	382457	35.8971	100 - 32.7 - 7.32	7.41	M+Na	C26H31N3O4	C26H31N3O4Na	39.2	10.5	-9.39087	95.8206
DS-13	CSID10430995	lawsone	6.91	175.038	1	4.39928	1.83525e-09	4.32222e-09	327344	24.9974	100 - 13	1.33	M+H	C10H6O3	C10H7O3	39.8	10.1	-7.32349	97.2582
DS-14	CSID72385024	Ethyl 3-amino-5-methoxy-4,5,6,7-tetrahydro-1-benzofuran-2-carboxylate	7.04	262.107	1	0.7968	6.84002e-09	1.12061e-08	323375	32.9784	100 - 14.8 - 4.27	1.73	M+Na	C12H17NO4	C12H17NO4Na	38.9	6.73	8.24635	96.7972
DS-15	CSID4444395	Kaempferol	10.31	287.055	1	0.847283	1.52834e-06	5.68643e-07	315159	25.8406	100 - 24.2	2.94	M+H	C15H10O6	C15H11O6	40.1	9.06	-0.167658	91.7638
DS-16	CSID11434984	4(1H)-Isoquinolinone	6.16	146.059	1	0.488167	1.60008e-09	4.05855e-09	308144	58.0671	100 - 8.26 - 1.58	0.37	M+H	C9H7NO	C9H8NO	42.7	21.9	-5.19985	97.4417
DS-17	CSID10213903	DSS	9.56	777.222	1	0.925867	3.42564e-05	5.56122e-06	272640	280.584	100 - 30.8 - 7.59	4.4	M+Na	C34H42O19	C34H42O19Na	41.4	16.5	0.634341	91.2855
DS-18	CSID9793117	Tozadenant	8.45	429.155	1	0.17955	4.23063e-08	4.33193e-08	261991	126.749	100 - 24.2 - 4.97 - 0.831	3.79	M+Na	C19H26N4O4S	C19H26N4O4SNa	39.5	6.43	-4.71609	96.4931
DS-19	CSID4444967	Hypolaetin	7.09	303.049	1	0.667733	2.95965e-07	1.77862e-07	247943	157.217	100 - 19.9 - 3.64	4.29	M+H	C15H10O7	C15H11O7	40.1	7.37	-2.68305	96.3603
DS-20	CSID109958	1,2-indandione	6.96	147.043	1	1.28497	4.7847e-08	4.73435e-08	212572	29.3901	100 - 7.99	1.84	M+H	C9H6O2	C9H7O2	39.7	10.8	-8.69202	97.5265
DS-21	CSID4444252	1-O-trans-Cinnamoyl-Î²-D-glucopyranose	5.85	291.09	1	0.308617	2.17123e-06	2.98075e-07	205788	3513.99	100 - 13.2 - 0.812	9.98	M-H2O-H	C15H18O7	C15H15O6	54.7	87.1	7.73631	95.1898
DS-22	CSID8041294	SAMe	8.63	381.133	1	0.3872	1.53224e-07	1.08294e-07	196306	29.0738	100 - 24.2 - 19.1	4.41	M+H-H2O	C15H22N6O5S	C15H21N6O4S	38.3	6.53	-2.48642	87.8364
DS-23	CSID57419323	(3-Isopropoxy-2-thienyl)(phenyl)methanol	6.96	247.078	1	0.56675	1.72741e-08	5.1484e-09	192040	257872	100 - 11.1 - 0.254	4.96	M-H	C14H16O2S	C14H15O2S	43.7	36.9	-7.94521	90.4309
DS-24	CSID21788029	Methyl (2Z)-4-(2,3-dihydro-1,4-benzodioxin-6-yl)-2-hydroxy-4-oxo-2-butenoate	8.2	287.051	1	1.184	3.9984e-07	2.19631e-07	187762	43.8821	100 - 18.7 - 8.07	0.23	M+Na	C13H12O6	C13H12O6Na	39.6	15.3	-7.91601	91.8213
DS-25	CSID17269314	(2S,3Z)-5-{[(2R,3R,5S,6S)-6-{(2E,4E)-5-[(3R,4R,5R)-4-Hydroxy-7,7-dimethyl-1,6-dioxaspiro[2.5]oct-5-yl]-3-methyl-2,4-pentadien-1-yl}-2,5-dimethyltetrahydro-2H-pyran-3-yl]amino}-5-oxo-3-penten-2-yl acet ate	4.39	506.314	1	0.667933	4.36942e-07	2.34264e-07	157104	419.822	100 - 11.5	2.35	M+H	C28H43NO7	C28H44NO7	38.7	18.6	4.82083	80.4205
DS-26	CSID57419214	(4-Methoxy-3,5-dimethyl-2-thienyl)(phenyl)methanol	8.63	247.078	1	0.926183	3.21308e-09	1.48384e-09	148151	2318.74	100 - 12.6 - 0.767	2.86	M-H	C14H16O2S	C14H15O2S	47.9	55.6	-7.38362	92.0633
DS-27	CSID57573462	(2E)-N-(6-Amino-1,3-diethyl-2,4-dioxo-1,2,3,4-tetrahydro-5-pyrimidinyl)-3-(3,4-dimethoxyphenyl)acrylamide	8.89	427.139	1	0.516283	1.14737e-07	8.79329e-08	122759	85.1787	100 - 26.2	5.78	M+K	C19H24N4O5	C19H24N4O5K	39.4	5.98	2.77295	94.2015
DS-28	CSID71044658	1-[(4-Methoxyphenyl)sulfonyl]-3-(4,4,5,5-tetramethyl-1,3-dioxolan-2-yl)-1H-pyrrolo[2,3-b]pyridine	9.87	451.112	1	0.4377	1.11622e-12	1.7242e-11	115812	Infinity	100 - 18 - 4.64 - 0.0655	1.12	M+Cl	C21H24N2O5S	C21H24N2O5SCl	39.5	13.2	5.7844	90.9347
DS-29	CSID56150	Hexamethylolmelamine	9.74	287.111	1	0.61725	2.09252e-06	2.89308e-07	94535	1208.72	100 - 11	1.68	M-H2O-H	C9H18N6O6	C9H15N6O5	41	7.98	-0.0164992	96.9849
DS-30	CSID24540316	2-Methyl-2-propanyl [5-(6-hydroxy-2-naphthyl)-2,2-dimethyl-1,3-dioxan-5-yl]carbamate	7.71	354.167	1	0.566767	3.59531e-10	3.80743e-10	92513	Infinity	100 - 12.2 - 0.443	4.78	M-H2O-H	C21H27NO5	C21H24NO4	52.8	86.4	-9.71205	88.2478
DS-31	CSID102672	Convalloside	11.28	735.324	1	1.36355	1.06305e-08	1.52641e-08	81129	28.1414	100 - 40.2 - 10.7 - 1.44	2.15	M+Na	C35H52O15	C35H52O15Na	40.2	9.18	5.58387	98.4565
DS-32	CSID10289943	mirificin	6.86	547.165	1	0.53865	1.94312e-08	5.64117e-09	78320	2798.68	100 - 10.7 - 0.68	3.94	M-H	C26H28O13	C26H27O13	36.5	12	9.77812	81.3558
DS-33	CSID18809701	Bis[(3R,4S,5S,6R)-3,4,5-trihydroxy-6-(hydroxymethyl)tetrahydro-2H-pyran-2-yl] malonate	7.48	427.11	1	0.53865	2.26236e-08	6.34589e-09	70481	1752.36	100 - 16.4	4.88	M-H	C15H24O14	C15H23O14	41.7	15.4	2.2347	95.5277
DS-34	CSID35487598	4-Hydroxy-3-methyl-6-(trifluoromethyl)-4,5,6,7-tetrahydro-1-benzofuran-2-carboxylic acid	7.66	287.049	1	0.847267	3.36896e-09	6.76072e-09	68140	144.478	100 - 19.6 - 4.26 - 0.96 - 0.1	2.58	M+Na	C11H11F3O4	C11H11F3O4Na	42.4	24.7	-3.41	91.13
DS-35	CSID17824945	N-Hydroxy-2-(4-phenyl-1,3-thiazol-2-yl)ethanimidamide	8.63	232.055	1	0.796833	6.39013e-08	1.42646e-08	66872	2358.48	100 - 9.17 - 0.183	5.18	M-H	C11H11N3OS	C11H10N3OS	49	54.6	-0.488744	90.9412
DS-36	CSID74853491	(6E)-4-Hydroxy-1,7-diphenyl-6-hepten-3-one	9.95	303.133	1	0.667717	2.29368e-08	2.87969e-08	59840	43.1223	100 - 34.3	1	M+Na	C19H20O2	C19H20O2Na	44.2	41.7	-8.12217	88.1965
DS-37	CSID21401965	5-[2-(Ethylsulfanyl)phenyl]-3-methyl-5-oxopentanoic acid	8.58	265.088	1	0.71825	1.52177e-05	1.76557e-06	48253	12299.5	100 - 8.06	3.49	M-H	C14H18O3S	C14H17O3S	40.1	23.4	-9.55018	87.4245
DS-38	CSID14186430	(3Z)-2,10-Diamino-4-(phosphonomethyl)-3-decenoic acid	8.63	329.104	1	0.5668	2.16667e-06	2.9754e-07	46056	214.8	100 - 7.87 - 3.75	6.13	M+Cl	C11H23N2O5P	C11H23N2O5PCl	44.9	31.3	0.271651	93.7502
DS-39	CSID2006897	1,2-O-Cyclohexylidene-a-D-glucofuranose	8.58	295.097	1	0.667767	5.75245e-11	1.27284e-10	46002	Infinity	100 - 9.18 - 0.0679	2.84	M+Cl	C12H20O6	C12H20O6Cl	38.6	6.16	6.79268	94.424
DS-40	CSID388582	Benzyl 5-[(acetylsulfanyl)methyl]-4-(1,3-benzodioxol-5-yl)-1-hydroxy-L-prolylglycinate	6.65	467.128	1	0.97635	5.73822e-08	1.30994e-08	42389	2324.05	100 - 12.5 - 6.09	4.88	M-H2O-H	C24H26N2O7S	C24H23N2O6S	46.4	48.6	-0.89084	84.6202
DS-41	CSID28521870	GDC-0152	6.6	479.219	1	0.695817	2.54418e-08	6.96914e-09	42040	172.204	100 - 16.7	2.17	M-H2O-H	C25H34N6O3S	C25H31N6O2S	46.4	60	-9.15786	81.922
DS-42	CSID66275	Sakuranin	10.74	471.129	1	0.746317	4.98053e-07	2.55513e-07	36290	38.4437	100 - 21 - 11.3	5.87	M+Na	C22H24O10	C22H24O10Na	39.9	13.3	5.46959	92.2681
DS-43	CSID391922	Aklaviketone	8.58	411.109	1	1.49263	9.5129e-08	7.7292e-08	19893	25.9077	100 - 22.6 - 13.8	3.02	M+H	C22H18O8	C22H19O8	38.9	7.24	3.8506	91.6055
DS-44	CSID4575335	1-[4-({(1R)-1-[(6S,7S)-2-Amino-7-methyl-4-oxo-1,4,5,6,7,8-hexahydro-6-pteridinyl]ethyl}amino)phenyl]-1-deoxy-5-O-(5-O-{[(1S)-1,3-dicarboxypropoxy](hydroxy)phosphoryl}-alpha-D-ribofuranosyl)-D-ribitol	8.81	799.255	1	0.3872	2.24462e-07	1.46615e-07	11051	33.2327	100 - 36.4 - 10.3 - 1.46	4.77	M+Na	C30H45N6O16P	C30H45N6O16PNa	41.4	12.3	3.29428	98.5136
DS-45	CSID28072	Neohesperidin dihydrochalcone	8.45	635.189	1	0.3591	4.20542e-07	2.28164e-07	7239	42.8149	100 - 34 - 5.15	1.47	M+Na	C28H36O15	C28H36O15Na	40	14.8	-8.72746	95.0727
DS-46	CSID72383016	N-[(9H-Fluoren-9-ylmethoxy)carbonyl]-N-methyl-1-{[(2-methyl-2-propanyl)oxy]carbonyl}histidine	9.56	530.167	1	0.488167	4.9642e-07	2.54937e-07	6166	51.7881	100 - 37.4	8.21	M+K	C27H29N3O6	C27H29N3O6K	38.2	5.55	-4.63816	90.8408
