# Supplementary material for: Astragaloside IV promotes pharmacological effect of Descurainia sophia seeds on isoproterenol-induced cardiomyopathy in rats by synergistically modulating the myosin motor
Source: Front Pharmacol. 2022 Aug 11;13:939483. doi: 10.3389/fphar.2022.939483 (PMC9403516; doi:10.3389/fphar.2022.939483)
Supplement: Supplementary file 4 [file DataSheet5.XLSX]

## Sheet: All Proteins identified
Accession	Gene Symbol	Description	Abundance Ratio: (MG) / (CG)	Abundance Ratio: (DS) / (CG)	Abundance Ratio: (DSAM) / (CG)	Abundance Ratio: (DSAS4) / (CG)	Abundance Ratio: (DSC7G) / (CG)	Abundance Ratio: (DSAPS) / (CG)	Protein FDR Confidence: Combined	Master	Exp. q-value: Combined	Sum PEP Score	Coverage [%]	# Peptides	# PSMs	# Unique Peptides	# Protein Groups	# AAs	MW [kDa]	calc. pI	Score Sequest HT: Sequest HT	# Peptides (by Search Engine): Sequest HT	Biological Process	Cellular Component	Molecular Function	Pfam IDs	Entrez Gene ID	Ensembl Gene ID	Chromosome	KEGG Pathways	WikiPathway Accessions	WikiPathways	# Razor Peptides	Abundance Ratio P-Value: (MG) / (CG)	Abundance Ratio P-Value: (DS) / (CG)	Abundance Ratio P-Value: (DSAM) / (CG)	Abundance Ratio P-Value: (DSAS4) / (CG)	Abundance Ratio P-Value: (DSC7G) / (CG)	Abundance Ratio P-Value: (DSAPS) / (CG)	Abundance Ratio Variability [%]: (MG) / (CG)	Abundance Ratio Variability [%]: (DS) / (CG)	Abundance Ratio Variability [%]: (DSAM) / (CG)	Abundance Ratio Variability [%]: (DSAS4) / (CG)	Abundance Ratio Variability [%]: (DSC7G) / (CG)	Abundance Ratio Variability [%]: (DSAPS) / (CG)	Abundances (Grouped): C	Abundances (Grouped): M	Abundances (Grouped): DS	Abundances (Grouped): DSAM
A0A096MK47		Muscular LMNA-interacting protein [OS=Rattus norvegicus]	0.881	1.045	1.004	1.08	1.044	1.136	High	Master Protein	0	20.553	8	5	11	5	1	807	86.1	8.85	23.16	5	regulation of biological process	membrane;nucleus;organelle lumen	protein binding	Pf15274		ENSRNOG00000005934.8	8				0	0.257906	0.511335	0.591074	0.329467	0.776748	0.432545	6.11	14.57	1.49	8.92	11.82	16.74	96.1	90.3	101.9	96.5
A0JPJ7	Ola1	obg-like ATPase 1 [OS=Rattus norvegicus]	1.057	1.105	0.957	0.981	1.053	1.293	High	Master Protein	0	19.307	14	5	12	5	1	396	44.5	7.77	24.85	5	metabolic process	cytoplasm;cytosol;membrane;nucleus	catalytic activity;metal ion binding;nucleotide binding;protein binding	Pf01926, Pf02421, Pf06071	296488	ENSRNOG00000019047.6	3				0	0.0769441	0.969481	0.152468	0.428212	0.894744	0.247914	4.09	9.94	2.86	5.85	1.98	20.71	93.8	99.2	103.7	89
A0JPM9	Eif3j	Eukaryotic translation initiation factor 3 subunit J [OS=Rattus norvegicus]	0.978	1.064	1.084	0.891	1.274	0.981	High	Master Protein	0	12.214	19	4	9	4	1	259	29.2	4.81	13.24	4	metabolic process	cytoplasm	RNA binding	Pf08597	691947	ENSRNOG00000016459.6	3	RNA transport	WP149	Translation Factors	0	0.634174	0.901522	0.769615	0.421092	0.595359	0.769739	24.72	29.36	15.51	14.75	9.77	43.12	96.2	94.1	102.4	104.3
A0JPP1	Drap1	Dr1-associated corepressor [OS=Rattus norvegicus]	0.918	0.807	1.189	1.047	1.144	1.09	Medium	Master Protein	0.011	2.696	5	1	1	1	1	205	22.3	5.26	2.3	1	metabolic process;regulation of biological process	nucleus	DNA binding;protein binding	Pf00125, Pf00808	293674	ENSRNOG00000020527.5	1				0							0	0	0	0	0	0	99.1	91	80	117.9
A0JPQ4	Trim72	Tripartite motif-containing protein 72 [OS=Rattus norvegicus]	0.757	0.871	0.893	1.007	0.954	0.808	High	Master Protein	0	83.976	37	14	64	14	1	477	52.8	6.27	144.99	14	cell organization and biogenesis;metabolic process;regulation of biological process;transport	membrane	catalytic activity;metal ion binding;protein binding	Pf00097, Pf00622, Pf00643, Pf13445, Pf13639, Pf13765, Pf13923, Pf14634, Pf15227	365377	ENSRNOG00000022099.6	1				0	0.000604922	0.695008	0.0839675	0.268274	0.754084	0.101095	0.47	1.16	0.03	0.9	12.64	0.37	111.6	84	97.3	99.7
A0JPQ7	RGD1307554	Uncharacterized protein C19orf47 homolog [OS=Rattus norvegicus]	0.966	0.91	1.034	1.013	0.939	1.501	Medium	Master Protein	0.015	2.36	2	1	1	1	1	397	43.1	10.3	1.86	1					292739	ENSRNOG00000018408.7	1				0							0	0	0	0	0	0	96.2	92.9	87.6	99.5
A1A5Q0	Lmod2	Leiomodin-2 [OS=Rattus norvegicus]	0.957	1.204	1.018	0.968	1.105	0.987	High	Master Protein	0	33.648	23	10	15	10	1	549	61.7	5.82	29.36	10	cell organization and biogenesis;regulation of biological process	cytoplasm;cytoskeleton	protein binding	Pf03250	296935		4				0	0.393753	0.0847271	0.464581	0.21438	0.362792	0.649374	9.9	7.21	3.01	3.47	8.93	7.59	98.4	92.6	112.7	97
A1A5R1	Rbfox2	RNA binding protein fox-1 homolog 2 [OS=Rattus norvegicus]	1.207	1.518	1.226	1.36	1.373	1.616	Medium	Master Protein	0.011	3.253	3	1	1	1	1	432	45.5	6.46	0	1	cell organization and biogenesis;cellular component movement;metabolic process;regulation of biological process;response to stimulus	cytoplasm;cytosol;nucleus	protein binding;RNA binding	Pf00076, Pf12414, Pf13893, Pf14259	362950	ENSRNOG00000004688.7	7				0							0	0	0	0	0	0	75.5	91.2	114.6	92.6
A1A5S1	Prpf6	Pre-mRNA-processing factor 6 [OS=Rattus norvegicus]	1.027	1.088	0.897	0.96	0.987	1.345	Medium	Master Protein	0.039	1.76	1	1	2	1	1	941	106.7	8.09	1.91	1	cell organization and biogenesis;metabolic process;regulation of biological process	membrane;nucleus;spliceosomal complex	protein binding;RNA binding	Pf06424, Pf13414, Pf14559	366276	ENSRNOG00000051498.1	3	Spliceosome	WP529	mRNA processing	0							7.95	15.56	18.72	8.78	4.87	1.89	95.4	98	103.8	85.5
A1L108-1	Arpc5l; Arpc5l-ps1	actin-related protein 2/3 complex subunit 5-like protein [OS=Rattus norvegicus]	0.885	0.975	1.069	1.018	1.137	1.052	High	Master Protein	0	19.68	16	2	12	2	1	153	17	6.8	36.79	2	cell organization and biogenesis;cellular component movement;regulation of biological process	cytoplasm;cytoskeleton	protein binding	Pf04699	296710; 501132	ENSRNOG00000014317.7	3; 9	Fc gamma R-mediated phagocytosis; Regulation of actin cytoskeleton; Bacterial invasion of epithelial cells; Endocytosis; Salmonella infection			0	0.201815	0.196409	0.116942	0.363313	0.183585	0.492304	6.94	2.75	1.71	3.72	15.58	26.95	98.8	87.5	98.2	108
A1L1J9	Lmf2	Lipase maturation factor 2 [OS=Rattus norvegicus]							High	Master Protein	0.009	3.666	2	1	1	1	1	702	80.2	10.02	2.41	1	metabolic process	endoplasmic reticulum;membrane		Pf06762	315218	ENSRNOG00000030633.3	7				0
A2RRU1	Gys1	glycogen [starch] synthase, muscle [OS=Rattus norvegicus]	1.01	1.056	0.911	0.956	0.936	1.002	High	Master Protein	0	32.352	19	9	17	9	1	738	84	6.18	26.67	9	metabolic process	cytoplasm;membrane	catalytic activity;protein binding	Pf00534, Pf05693, Pf13579	690987	ENSRNOG00000020812.3	1	Starch and sucrose metabolism; PI3K-Akt signaling pathway; Metabolic pathways; AMPK signaling pathway; Insulin resistance; Glucagon signaling pathway; Insulin signaling pathway	WP439; WP160	Insulin Signaling; Glycogen Metabolism	0	0.822929	0.187528	0.0751237	0.276097	0.124823	0.657216	14.9	4.99	5.78	5.06	4.83	13.3	101	102	106.2	87.6
A2RUV9	Aebp1	Adipocyte enhancer-binding protein 1 [OS=Rattus norvegicus]	1.3	1.124	1.161	1.142	1.127	1.952	Medium	Master Protein	0.011	2.969	1	1	1	1	1	1128	128	5.2	1.72	1	metabolic process;regulation of biological process	extracellular	catalytic activity;DNA binding;metal ion binding;protein binding	Pf00246, Pf00754, Pf08400, Pf13620, Pf13715	305494		14				0							0	0	0	0	0	0	80.9	105.2	90.9	93.9
A2RUW1	Tollip	Toll-interacting protein [OS=Rattus norvegicus]	0.86	0.838	1.075	0.78	0.953	1.036	High	Master Protein	0	12.4	16	3	5	3	1	274	30.3	5.17	8.09	3	cell differentiation;defense response;metabolic process;regulation of biological process;response to stimulus	cytoplasm	protein binding	Pf00168, Pf02845	361677	ENSRNOG00000019861.6	1	Toll-like receptor signaling pathway	WP1309; WP355	Toll-like receptor signaling pathway; IL-1 Signaling Pathway	0							0	0	0	0	0	0	107.1	92.1	89.7	115.1
A2VD12	Pbxip1	Pre-B-cell leukemia transcription factor-interacting protein 1 [OS=Rattus norvegicus]	1.209	1.111	1.203	1.139	1.082	1.284	High	Master Protein	0	28.325	15	8	18	8	1	722	80.2	5.41	40.73	8	cell differentiation;regulation of biological process	cytoplasm;cytoskeleton;nucleus		Pf03962	310644	ENSRNOG00000020673.4	2				0	0.121781	0.145995	0.0895308	0.156115	0.268059	0.312935	15.92	6.74	2.58	0.91	11.67	36.12	85.9	101.7	99.7	108
A4KWA5	Clec2d2	C-type lectin domain family 2 member D2 [OS=Rattus norvegicus]	1.139	1.202	1.253	1.052	1.107	1.356	High	Master Protein	0.009	3.45	3	1	1	1	1	233	25.5	8.59	2.84	1		membrane		Pf00059	362445	ENSRNOG00000059890.1	4				0							0	0	0	0	0	0	86.3	98.2	103.7	108.1
A7VJC2-1	Hnrnpa2b1	heterogeneous nuclear ribonucleoproteins A2/B1 [OS=Rattus norvegicus]	1.02	1.03	1.061	1.01	1.002	1.211	High	Master Protein	0	81.705	43	13	57	12	1	353	37.5	8.95	124.65	13	cell differentiation;cell organization and biogenesis;metabolic process;regulation of biological process;response to stimulus;transport	chromosome;cytoplasm;extracellular;membrane;nucleus;spliceosomal complex	DNA binding;protein binding;RNA binding	Pf00076, Pf13893, Pf14259	362361		4		WP529	mRNA processing	1	0.961908	0.260623	0.065949	0.235373	0.965441	0.0966638	10.41	3.56	0.77	0.46	5.49	0.87	95.3	97.2	101.1	100.7
A8WCF8	LOC687090; Tprg1l	Tumor protein p63-regulated gene 1-like protein [OS=Rattus norvegicus]	0.697	1.1	0.984	1.078	1.075	1.259	High	Master Protein	0.008	4.327	9	1	1	1	1	266	29.8	7.37	2.76	1		membrane	protein binding	Pf12456	687090	ENSRNOG00000046227.2	5				0							0	0	0	0	0	0	99.3	69.2	109.3	97.7
B0BN18	Pfdn2	Prefoldin subunit 2 [OS=Rattus norvegicus]	1.627	1.686	1.252	1.286	1.41	1.635	High	Master Protein	0	8.558	23	3	3	3	1	154	16.6	6.58	5.79	3	metabolic process;regulation of biological process	cytoplasm;cytosol;mitochondrion;nucleus	protein binding	Pf01920	685607	ENSRNOG00000003983.4	13		WP457	TNF-alpha NF-kB Signaling Pathway	0							0	0	0	0	0	0	71.5	116.3	120.5	89.5
B0BN86	Tmem11	Transmembrane protein 11, mitochondrial [OS=Rattus norvegicus]	1.014	1.087	1.03	1.074	1.115	1.172	High	Master Protein	0	8.4	17	3	6	3	1	190	21.3	7.36	12.39	3	cell organization and biogenesis	membrane;mitochondrion		Pf14972	303196	ENSRNOG00000005377.6	10				0	0.326285	0.730704	0.899773	0.739401	0.126037	0.162172	0.3	37.71	3.46	24.95	8.37	13.61	87.4	101.2	93.8	92.1
B0BN93	Psmd13	26S proteasome non-ATPase regulatory subunit 13 [OS=Rattus norvegicus]	0.996	0.959	1.081	0.914	1.041	1.116	High	Master Protein	0	16.099	18	6	10	6	1	376	42.8	5.83	18.67	6	cell organization and biogenesis;metabolic process	cytosol;membrane;nucleus;proteasome	protein binding;structural molecule activity	Pf01399	365388	ENSRNOG00000014109.6	1	Epstein-Barr virus infection; Proteasome	WP457; WP302	TNF-alpha NF-kB Signaling Pathway; Proteasome Degradation	0							2.62	3.74	1.77	9.67	12.41	16.84	97.9	97.4	93.9	105.8
B0BNA5	Cotl1	coactosin-like protein [OS=Rattus norvegicus]	1.286	1.091	1.098	1.082	1.035	1.279	Medium	Master Protein	0.011	2.95	6	1	3	1	1	142	15.9	5.4	4.22	1	defense response;response to stimulus	cytoplasm;cytoskeleton;nucleus	protein binding	Pf00241, Pf01453	361422	ENSRNOG00000016257.7	19				0							9.2	22.09	4.01	15.5	12.84	5.59	88.5	113.8	96.6	97.2
B0BNA7	Eif3i	Eukaryotic translation initiation factor 3 subunit I [OS=Rattus norvegicus]	0.984	0.957	1.027	1.018	1.09	1.257	High	Master Protein	0.004	6.213	6	2	3	2	1	325	36.4	5.64	4.6	2	cell organization and biogenesis;metabolic process;regulation of biological process	cytoplasm	protein binding;RNA binding	Pf00400	682390		5	RNA transport			0	0.720414	0.478607	0.822672	0.975783	0.152703	0.150651	0.91	14.14	3.58	17.7	6.58	3.94	93.4	100.9	88.5	95.4
B0BNC9	RGD1304982; Tp53i3	Quinone oxidoreductase-like protein 2 [OS=Rattus norvegicus]	1.435	1.421	1.408	1.151	1.255	1.453	High	Master Protein	0.002	7.083	7	2	2	2	1	350	37.5	8.69	5.44	2	metabolic process	mitochondrion	catalytic activity;nucleotide binding;protein binding	Pf00107, Pf08240, Pf13602	289138	ENSRNOG00000005177.8	13				0							0	0	0	0	0	0	75.1	107.7	106.7	105.7
B0BNE5	Esd	S-formylglutathione hydrolase [OS=Rattus norvegicus]							High	Master Protein	0.004	4.815	13	2	2	2	1	282	31.3	6.9	0	2	metabolic process	cytoplasm	catalytic activity;protein binding	Pf00326, Pf00756, Pf02230, Pf05448, Pf12695, Pf12697	290401	ENSRNOG00000009512.6	15	Carbon metabolism	WP1291	Phase I biotransformations, Con P450	0
B0BNG0	Emc2	ER membrane protein complex subunit 2 [OS=Rattus norvegicus]	1.019	1.21	1.015	0.978	0.868	0.985	Medium	Master Protein	0.017	2.294	2	1	1	1	1	297	34.8	6.81	2.06	1	metabolic process	cytoplasm;endoplasmic reticulum;mitochondrion;nucleus	protein binding	Pf13414, Pf13432, Pf14559	362905		7				0							0	0	0	0	0	0	97.8	99.6	118.3	99.3
B0BNM1	Apoa1bp; Naxe	NAD(P)H-hydrate epimerase [OS=Rattus norvegicus]	0.927	1.05	0.947	1.005	0.95	0.99	High	Master Protein	0	9.508	7	2	6	2	1	282	30.9	6.89	14.35	2	cell organization and biogenesis;metabolic process	cytosol;extracellular;mitochondrion;nucleus	catalytic activity;metal ion binding;nucleotide binding;protein binding	Pf03853	295229	ENSRNOG00000019201.3	2				0	0.111372	0.184082	0.769104	0.446011	0.120836	0.830508	5.49	4.03	5.41	1.78	4.26	2.45	101.5	95.8	108.5	96.1
B0BNN3	Ca1; Car1	carbonic anhydrase 1 [OS=Rattus norvegicus]	0.896	0.7	0.799	0.868	0.688	0.987	High	Master Protein	0	33.057	21	5	33	5	1	261	28.3	7.42	77.58	5	metabolic process	cytoplasm	catalytic activity;metal ion binding	Pf00194	310218	ENSRNOG00000010698.5	2	Nitrogen metabolism			0	0.164384	0.0481197	0.0286059	0.0770071	0.00217583	0.36559	9.86	7.52	6.07	3.46	0.59	0.48	118.4	108.4	82.9	89.7
B0K020	Cisd1	CDGSH iron-sulfur domain-containing protein 1 [OS=Rattus norvegicus]	0.799	0.859	0.867	0.916	1.003	0.766	High	Master Protein	0	31.726	34	3	30	3	1	108	12.1	8.84	67.89	3	regulation of biological process	membrane;mitochondrion	metal ion binding;protein binding	Pf09360	294362	ENSRNOG00000000610.6	20		WP155	Adipogenesis	0	0.00335842	0.109137	0.148039	0.0768098	0.454921	0.0294653	0.59	2.18	0.47	5.6	0.1	4.64	111.7	89.3	92.9	101.5
B0LPN4	Ryr2	ryanodine receptor 2 [OS=Rattus norvegicus]	0.951	1.034	0.915	0.909	0.913	1.077	High	Master Protein	0	360.834	18	79	219	76	1	4953	562.6	6.1	476.67	79	cell communication;cell death;cellular homeostasis;development;regulation of biological process;response to stimulus;transport	cytoplasm;endoplasmic reticulum;membrane	metal ion binding;protein binding;transporter activity	Pf00520, Pf00622, Pf01365, Pf02026, Pf02815, Pf06459, Pf08454, Pf08709, Pf13499, Pf14070	689560		17	Oxytocin signaling pathway; Pancreatic secretion; Calcium signaling pathway; Adrenergic signaling in cardiomyocytes; cAMP signaling pathway; Circadian entrainment; Arrhythmogenic right ventricular cardiomyopathy (ARVC); Dilated cardiomyopathy; Cardiac muscle contraction; Insulin secretion; Hypertrophic cardiomyopathy (HCM)	WP140; WP326	Myometrial Relaxation and Contraction Pathways; Calcium Regulation in the Cardiac Cell	3	0.192806	0.18503	0.168639	0.00983097	0.115505	0.229932	4.53	0.21	8.63	0.68	1.07	7.97	102.1	94.7	108.8	93.4
B1H267	Snx5	sorting nexin-5 [OS=Rattus norvegicus]	0.964	0.984	1.14	1.198	0.824	1.192	High	Master Protein	0	10.41	9	4	6	4	1	404	46.8	6.62	8.54	4	cell organization and biogenesis;transport	cytoplasm;cytosol;endosome;membrane	protein binding	Pf00787, Pf09325	296199	ENSRNOG00000006077.8	3				0	0.663075	0.38053	0.785886	0.433336	0.259784	0.0125444	6.14	1.74	7.17	2.11	0.41	1.79	93.9	98.1	91.5	107
B1PRL5	Murc; Cavin4	caveolae-associated protein 4 [OS=Rattus norvegicus]	0.837	0.894	0.95	0.889	0.977	0.807	High	Master Protein	0	37.294	22	7	29	7	1	362	41.1	8.63	66.35	7	cell differentiation;development;metabolic process;regulation of biological process	cytoplasm;cytosol;membrane	protein binding	Pf15237	313225	ENSRNOG00000008027.4	5				0	0.00593643	0.0818938	0.437311	0.0255454	0.676603	0.00911459	1.23	3.27	0.45	3.44	2.33	1.59	108.5	92	95.7	104.8
B1WBU5	Sbk2	Serine/threonine-protein kinase SBK2 [OS=Rattus norvegicus]	1.678	0.961	1.186	0.666	1.037	1.853	Medium	Master Protein	0.017	2.239	5	1	1	1	1	362	39.7	5.27	0	1	cell organization and biogenesis;cellular component movement;metabolic process;regulation of biological process;response to stimulus	cytoplasm	catalytic activity;nucleotide binding;protein binding	Pf00069, Pf07714, Pf14531	691411	ENSRNOG00000038625.3	1				0							0	0	0	0	0	0	85	142.6	81.7	100.8
B1WBW4	Armc10	Armadillo repeat-containing protein 10 [OS=Rattus norvegicus]							High	Master Protein	0.004	5.296	11	2	3	2	1	306	33.4	7.97	2.59	2	regulation of biological process	endoplasmic reticulum;membrane;mitochondrion	protein binding	Pf04826	296758	ENSRNOG00000012785.5	4				0
B2GUZ5	Capza1	F-actin-capping protein subunit alpha-1 [OS=Rattus norvegicus]	1.011	0.934	0.941	0.926	1.047	0.92	High	Master Protein	0	12.272	16	3	5	2	1	286	32.9	5.69	14.06	3	cell organization and biogenesis;regulation of biological process	cytoplasm;cytoskeleton;membrane	protein binding	Pf01267	691149	ENSRNOG00000013538.7	2	Endocytosis			0							0	0	0	0	0	0	104.5	105.7	97.7	98.4
B2GV06	Oxct1	Succinyl-CoA:3-ketoacid coenzyme A transferase 1, mitochondrial [OS=Rattus norvegicus]	0.799	0.853	1.102	0.993	0.962	0.788	High	Master Protein	0	210.92	49	17	197	17	1	520	56.2	8.47	493.77	17	metabolic process;regulation of biological process;response to stimulus	mitochondrion;organelle lumen	catalytic activity;protein binding	Pf01144	690163	ENSRNOG00000043094.3	2	Synthesis and degradation of ketone bodies; Butanoate metabolism; Valine, leucine and isoleucine degradation	WP349	Synthesis and Degradation of Ketone Bodies	0	0.0125991	0.0136941	0.027661	0.457473	0.247232	0.0354758	4.04	1.06	1.74	2.54	1.73	0.87	106.3	84.7	90.5	120
B2GV38	Ubl4a	Ubiquitin-like protein 4A [OS=Rattus norvegicus]	0.92	0.913	1.227	1.041	1.146	1.172	High	Master Protein	0.008	3.936	11	2	2	2	1	157	17.8	8.44	2.96	2	transport	cytoplasm;cytosol;membrane;nucleus	protein binding	Pf00240, Pf11976	293864	ENSRNOG00000053061.1	X				0							0	0	0	0	0	0	94.9	87.3	86.6	116.4
B2GV54	Nceh1	Neutral cholesterol ester hydrolase 1 [OS=Rattus norvegicus]	1.022	1.007	1.027	0.868	1.024	1.259	High	Master Protein	0	11.401	17	3	6	3	1	408	45.8	7.05	9.7	3	metabolic process;regulation of biological process;response to stimulus	endoplasmic reticulum;membrane	catalytic activity	Pf00135, Pf07859	294930	ENSRNOG00000013313.7	2	Bile secretion			0	0.994278	0.68463	0.7685	0.234639	0.589736	0.54942	29.84	3.96	9.34	12.36	19.27	39.67	98.1	102.5	98.8	100.8
B2GV91	Lyrm2	LYR motif-containing protein 2 [OS=Rattus norvegicus]	0.841	0.672	0.888	0.785	0.916	1.062	Medium	Master Protein	0.013	2.406	10	1	1	1	1	88	10.4	10.33	1.81	1	metabolic process	membrane;mitochondrion	catalytic activity	Pf04716, Pf05347, Pf13232	690354	ENSRNOG00000043105.3	5				0							0	0	0	0	0	0	114.2	96.1	76.8	101.4
B2RYG6	Otub1	Ubiquitin thioesterase otub1 [OS=Rattus norvegicus]	1.022	0.982	1.02	0.968	0.898	1.122	High	Master Protein	0	10.182	13	3	8	3	1	271	31.3	4.94	15.48	3	metabolic process;regulation of biological process;response to stimulus	cytoplasm;nucleus	catalytic activity;protein binding	Pf02338, Pf10275	293705	ENSRNOG00000021175.5	1				0	0.0418128	0.724075	0.844375	0.691083	0.989524	0.0747773	0.26	11.16	21.25	8.2	9.15	0.79	97.8	101.6	96.7	98
B2RYJ4	Aasdhppt	L-aminoadipate-semialdehyde dehydrogenase-phosphopantetheinyl transferase [OS=Rattus norvegicus]	1.305	1.25	1.052	0.969	0.979	1.596	Medium	Master Protein	0.037	1.814	3	1	1	1	1	309	35.8	6.65	1.9	1	metabolic process	cytoplasm	catalytic activity;metal ion binding	Pf01648	300328	ENSRNOG00000005795.7	8	Pantothenate and CoA biosynthesis			0							0	0	0	0	0	0	85.1	111.1	106.4	89.6
B2RYM5	Brcc3	Lys-63-specific deubiquitinase BRCC36 [OS=Rattus norvegicus]	0.727	0.811	0.622	0.677	1.003	0.925	Medium	Master Protein	0.013	2.414	6	1	1	1	1	291	33	6.27	2.14	1	cell division;cell organization and biogenesis;metabolic process;regulation of biological process;response to stimulus	cytoplasm;cytoskeleton;nucleus	catalytic activity;enzyme regulator activity;metal ion binding;protein binding	Pf01398	316794	ENSRNOG00000048061.2	9	Homologous recombination; NOD-like receptor signaling pathway			0							0	0	0	0	0	0	120.2	87.4	97.5	74.8
B2RYT9	Taco1	Translational activator of cytochrome c oxidase 1 [OS=Rattus norvegicus]	0.885	0.856	0.898	0.884	0.83	0.741	High	Master Protein	0	12.319	14	4	5	4	1	295	32.7	7.93	9.43	4	regulation of biological process	mitochondrion;nucleus		Pf01709	360645		10				0							0	0	0	0	0	0	114	100.9	97.6	102.3
B2RYW9	Fahd2a	Fumarylacetoacetate hydrolase domain-containing protein 2 [OS=Rattus norvegicus]	0.781	0.927	0.918	0.907	0.938	0.945	High	Master Protein	0	42.882	28	7	35	7	1	313	34.6	8.35	85.4	7	metabolic process	mitochondrion	catalytic activity;metal ion binding	Pf01557	296131	ENSRNOG00000013974.7	3				0	0.0839945	0.117528	0.103391	0.0187451	0.1475	0.14305	1.66	4.83	2.59	0	3.73	1.12	108.7	89.2	102.9	96.6
B2RZ37	Reep5	Receptor expression-enhancing protein 5 [OS=Rattus norvegicus]	0.839	0.744	1.093	0.942	1.222	0.751	High	Master Protein	0	17.512	15	3	12	3	1	189	21.4	8.12	25.82	3		endoplasmic reticulum;membrane		Pf03134	364838	ENSRNOG00000020167.5	18				0	0.199988	0.140756	0.148468	0.182105	0.00333149	0.0322414	1.86	8.48	6.21	6.56	2.66	4.32	106.6	90.9	79.3	118.5
B2RZ78-2	Vps29	Isoform 2 of Vacuolar protein sorting-associated protein 29 [OS=Rattus norvegicus]	0.901	0.907	1.043	1.005	1.011	1.092	High	Master Protein	0	10.242	17	3	5	3	1	186	20.9	7.05	5.53	3	regulation of biological process;transport	cytosol;endosome;membrane	catalytic activity;metal ion binding;transporter activity	Pf00149, Pf12850	288666	ENSRNOG00000001274.7	12				0							3.84	1.28	7.93	4.22	10.12	9.52	99.6	89.7	90.3	103.9
B2RZD7	Lyrm9	LYR motif-containing protein 9 [OS=Rattus norvegicus]	0.625	0.925	0.669	0.818	4.098	0.804	High	Master Protein	0.009	3.71	18	1	1	1	1	78	9.4	9.25	2.33	1					497962	ENSRNOG00000037204.3	10				0							0	0	0	0	0	0	81.7	51.1	75.6	54.6
B3DMA2	Acad11	acyl-CoA dehydrogenase family member 11 [OS=Rattus norvegicus]	1.063	1.098	1.257	1.133	1.046	1.227	Medium	Master Protein	0.037	1.798	1	1	1	1	1	779	87.3	8.18	1.97	1	metabolic process	membrane;mitochondrion;nucleus	catalytic activity;nucleotide binding	Pf00441, Pf01636, Pf02770, Pf02771, Pf08028	315973	ENSRNOG00000010940.7	8				0							0	0	0	0	0	0	89.8	95.5	98.6	112.8
B3GNI6-2	Sept11	Isoform 2 of Septin-11 [OS=Rattus norvegicus]	1.07	1.754	1.024	1.067	1.23	1.278	High	Master Protein	0	13.141	12	5	8	4	1	432	49.8	6.68	12.36	5	cell division;cell organization and biogenesis	cytoplasm	nucleotide binding	Pf00735	305227	ENSRNOG00000002182.7	14	Bacterial invasion of epithelial cells			0							35.07	46.1	4.14	7.1	5.26	23.91	84.9	90.9	149	87
B4F795	Slc44a2	Choline transporter-like protein 2 [OS=Rattus norvegicus]	0.915	0.836	0.968	1.044	0.916	0.808	High	Master Protein	0.004	6.264	3	3	6	3	1	705	79.8	8.79	11.78	3	regulation of biological process;response to stimulus;transport	membrane	signal transducer activity	Pf04515	363024	ENSRNOG00000031824.5	8	Choline metabolism in cancer			0	0.299266	0.125933	0.321911	0.735142	0.209272	0.0435204	6.71	8.04	3.88	6.43	8.41	1.67	106.3	97.3	87.9	103.8
B4F7A1	Lyrm7	Complex III assembly factor LYRM7 [OS=Rattus norvegicus]	1.139	1.173	1.229	1.197	1.299	0.906	High	Master Protein	0.002	6.498	10	1	4	1	1	104	12	9.45	10.1	1	cell organization and biogenesis;metabolic process	membrane;mitochondrion;organelle lumen		Pf05347, Pf13232	686506	ENSRNOG00000045961.1	10				0							16.02	20.63	17.62	1.29	4.81	12.31	86.3	98.3	101.2	106.1
B4F7E8	Fam129b	Niban-like protein 1 [OS=Rattus norvegicus]							Medium	Master Protein	0.029	1.866	2	1	1	1	1	747	84.7	5.95	0	1	metabolic process;regulation of biological process;transport	cytoplasm;cytosol;membrane;nucleus	protein binding		362115	ENSRNOG00000015845.5	3				0
B5DEH0	Limd1	LIM domain-containing protein 1 [OS=Rattus norvegicus]							Medium	Master Protein	0.043	1.695	1	1	1	1	1	663	71.3	6.29	2.01	1	cell organization and biogenesis;cellular component movement;metabolic process;regulation of biological process;response to stimulus	cytoplasm;membrane;nucleus	metal ion binding	Pf00412	316101	ENSRNOG00000004837.7	8	Hippo signaling pathway -multiple species; Hippo signaling pathway			0
B5DEH2	Erlin2	Erlin-2 [OS=Rattus norvegicus]	1.039	1.052	1.097	1.101	1.062	1.365	High	Master Protein	0	29.031	24	6	14	6	1	339	37.7	5.74	25.55	6	metabolic process;regulation of biological process;response to stimulus	cytosol;endoplasmic reticulum;membrane	protein binding	Pf01145	290823	ENSRNOG00000013763.6	16				0	0.51772	0.98639	0.865766	0.145363	0.9017	0.234367	20.06	54.34	12.25	9.92	16.08	23.77	91	108.4	95.7	92.9
B5DEN9	Vps28	vacuolar protein sorting-associated protein 28 homolog [OS=Rattus norvegicus]	1.112	1.199	1.152	0.993	1.45	1.175	High	Master Protein	0.004	4.924	10	2	2	2	1	228	26.1	5.53	0	2	metabolic process;regulation of biological process;transport	cytoplasm;cytosol;endosome;membrane	protein binding	Pf03997	300052		7				0							0	0	0	0	0	0	88.5	98.4	106.1	101.9
B5DF89	Cul3	Cullin-3 [OS=Rattus norvegicus]	1.037	1.204	1.198	1.17	1.021	1.092	High	Master Protein	0.009	3.496	2	1	1	1	1	768	88.9	8.48	2.65	1	cell death;cell division;cell organization and biogenesis;cellular component movement;metabolic process;regulation of biological process;response to stimulus;transport	cytoplasm;Golgi;membrane;nucleus	catalytic activity;protein binding	Pf00888, Pf10557	301555		9				0							0	0	0	0	0	0	90.3	93.6	108.7	108.2
B5DF91	Elavl1	ELAV-like protein 1 [OS=Rattus norvegicus]	1.009	0.959	1.035	1.048	1.011	1.18	High	Master Protein	0	8.185	7	2	3	2	1	326	36.1	9.04	7.55	2	regulation of biological process	cytoplasm;cytosol;membrane;nucleus	protein binding;RNA binding	Pf00076, Pf13893, Pf14259	363854	ENSRNOG00000001069.6	12	AMPK signaling pathway			0							0	0	0	0	0	0	95.5	96.4	91.6	98.8
B5DFC8	Eif3c	Eukaryotic translation initiation factor 3 subunit C [OS=Rattus norvegicus]	0.981	1.029	0.945	0.974	1.043	1.229	High	Master Protein	0	29.232	9	7	20	7	1	911	105.4	5.78	33.48	7	metabolic process;regulation of biological process	cytoplasm	protein binding;RNA binding	Pf01399, Pf05470	293484	ENSRNOG00000018761.6	1	RNA transport			0	0.968715	0.229717	0.81649	0.33819	0.0575369	0.00440251	2.97	2.16	5.37	5.14	2.53	2.02	98.4	96.5	98.1	93
B5DFC9	Nid2	Nidogen-2 [OS=Rattus norvegicus]	0.763	0.844	1.098	0.771	0.833	1.07	High	Master Protein	0	24.264	5	6	11	6	1	1396	152.9	5.47	25.36	6		cell surface;extracellular;membrane	metal ion binding;protein binding	Pf00008, Pf00058, Pf00086, Pf06119, Pf06247, Pf07474, Pf07645, Pf08450, Pf12662, Pf12947, Pf14670	302248		15				0							14.22	6.65	19.44	2.34	1.13	36.89	108.6	82.9	91.7	119.3
B5DFN2	Ahcyl1	S-adenosylhomocysteine hydrolase-like protein 1 [OS=Rattus norvegicus]	0.925	1.213	0.945	0.812	0.995	1.005	High	Master Protein	0.009	4.209	2	1	2	1	1	483	53.7	7.44	6.35	1	metabolic process;regulation of biological process;response to stimulus;transport	cytoplasm;cytosol;endoplasmic reticulum;membrane	catalytic activity;nucleotide binding;protein binding;RNA binding	Pf00670, Pf01262, Pf01488, Pf02254, Pf02826, Pf05221	362013	ENSRNOG00000018569.7	2	Metabolic pathways; Cysteine and methionine metabolism			0							10.9	19.44	4.05	8.93	6.14	5.04	101.2	93.6	122.8	95.7
B5DFN3	Mnf1; Uqcc2	Ubiquinol-cytochrome-c reductase complex assembly factor 2 [OS=Rattus norvegicus]	0.585	0.599	0.822	0.703	0.709	0.605	High	Master Protein	0.002	6.747	21	2	4	2	1	136	16.3	9.23	2.11	2	cell organization and biogenesis;regulation of biological process	membrane;mitochondrion;organelle lumen			361805	ENSRNOG00000025909.5	20				0							0	0	0	0	0	0	140.6	82.2	84.2	115.6
C9WPN6	Eif2s3y	Eukaryotic translation initiation factor 2 subunit 3, Y-linked [OS=Rattus norvegicus]	1.078	1.417	0.873	0.865	1.237	1.166	High	Master Protein	0	8.419	12	4	4	4	1	472	51.1	8.4	1.61	4	metabolic process		catalytic activity;nucleotide binding;RNA binding	Pf00009, Pf03144, Pf09173	100312984	ENSRNOG00000060048.2	Y	RNA transport			0	0.859802	0.395809	0.538292	0.612655	0.746834	0.435721	7.74	63.39	13.95	23.45	18.94	38.96	90.1	98.4	112.9	91.5
D2XV59	Gtpbp1	GTP-binding protein 1 [OS=Rattus norvegicus]							Medium	Master Protein	0.011	2.588	2	1	1	1	1	669	72.4	8.34	0	1	metabolic process;regulation of biological process	cytoplasm;cytosol;membrane	catalytic activity;nucleotide binding;RNA binding	Pf00009, Pf03143, Pf03144	300077	ENSRNOG00000014634.6	7				0
D3Z8L7	Rras	Ras-related protein R-Ras [OS=Rattus norvegicus]	1.172	1.093	1.059	1.025	1.057	1.312	High	Master Protein	0	16.734	24	5	15	5	1	218	23.9	7.34	23.39	5	cell differentiation;regulation of biological process;response to stimulus	membrane	catalytic activity;nucleotide binding;protein binding	Pf00009, Pf00071, Pf08477	361568	ENSRNOG00000037247.4	1	Tight junction; MAPK signaling pathway; Axon guidance; Rap1 signaling pathway; cAMP signaling pathway; Regulation of actin cytoskeleton; Ras signaling pathway; Proteoglycans in cancer; HTLV-I infection; Phospholipase D signaling pathway	WP351; WP446; WP73	Regulation of Actin Cytoskeleton; MAPK Cascade; G Protein Signaling Pathways	0	0.0035783	0.961037	0.7538	0.364679	0.63724	0.0441224	0.64	17.08	14.93	5.15	9.55	0.68	88.6	104.3	96.9	86.7
D3Z9R8	LOC100360056; LOC691427; LOC100361856; LOC100912557	6.8 kDa mitochondrial proteolipid [OS=Rattus norvegicus]	0.931	1.263	0.885	1.026	0.892	0.757	High	Master Protein	0	8.682	12	1	16	1	1	60	6.9	9.92	34.91	1		membrane;mitochondrion		Pf08039	100360056; 691427; 100912557	ENSRNOG00000031802.4; ENSRNOG00000032130.1	1; 6				0							7.39	20.71	6.1	5.66	14.27	12.14	100.8	93.8	127.3	89.2
D3ZAF6	Atp5j2	ATP synthase subunit f, mitochondrial [OS=Rattus norvegicus]	0.813	0.765	0.841	0.877	0.925	0.72	High	Master Protein	0	18.872	24	2	41	2	1	88	10.4	10.04	68.76	2	metabolic process;transport	membrane;mitochondrion;nucleus	catalytic activity	Pf10206	690441	ENSRNOG00000027049.6	12	Oxidative phosphorylation; Metabolic pathways	WP59; WP1283	Electron Transport Chain; Oxidative phosphorylation	0	0.0419803	0.032786	0.0714601	0.161818	0.308649	0.0201325	5.38	4.17	3.81	11.6	12.28	0.33	116.5	93.3	90	101.7
D3ZAW2	Pisd	Phosphatidylserine decarboxylase proenzyme, mitochondrial [OS=Rattus norvegicus]	0.891	1.039	1.09	0.753	1.33	1.227	Medium	Master Protein	0.011	2.788	2	1	4	1	1	406	45.8	9.2	5.28	1	metabolic process	membrane;mitochondrion;nucleus	catalytic activity	Pf02666	681361	ENSRNOG00000018319.7	14				0							0	0	0	0	0	0	96.3	85.8	100.1	105
D3ZBE5	Nek7	Serine/threonine-protein kinase Nek7 [OS=Rattus norvegicus]	1.233	1.287	1.067	1.122	1.563	1.958	Medium	Master Protein	0.011	3.088	3	1	1	1	1	302	34.5	8.25	1.94	1	metabolic process;regulation of biological process	cytoplasm;cytoskeleton;nucleus	catalytic activity;metal ion binding;nucleotide binding	Pf00069, Pf01636, Pf07714, Pf14531	360850	ENSRNOG00000000657.7	13	NOD-like receptor signaling pathway			0							0	0	0	0	0	0	75.8	93.4	97.5	80.8
D3ZBN0	Hist1h1b	Histone H1.5 [OS=Rattus norvegicus]	0.93	0.759	1.074	0.918	0.975	1.17	High	Master Protein	0	10.65	18	4	12	2	1	222	22.6	10.96	29.02	4	cell organization and biogenesis;regulation of biological process	chromosome;nucleus	DNA binding;protein binding;RNA binding	Pf00538	680522	ENSRNOG00000060355.1	17				0							16.23	3.15	4.29	15.98	8.13	25.72	104.4	97	79.2	112.1
D3ZDK2	Ube2d1	Ubiquitin-conjugating enzyme E2 D1 [OS=Rattus norvegicus]	1.204	1.417	1.49	1.062	1.28	1.321	Medium	Master Protein	0.015	2.351	5	1	2	1	1	147	16.6	7.42	4.44	1	metabolic process;regulation of biological process	cytoplasm	catalytic activity;nucleotide binding;protein binding	Pf00179, Pf05773	361831	ENSRNOG00000000611.7	20	Ubiquitin mediated proteolysis; Protein processing in endoplasmic reticulum	WP302	Proteasome Degradation	0							7.6	13.91	15.47	8.13	3.65	16.53	75.3	90.7	106.8	112.2
D3ZDK7	Pgp	glycerol-3-phosphate phosphatase [OS=Rattus norvegicus]	0.869	0.953	0.935	0.976	1.122	1.004	High	Master Protein	0	11.531	11	3	5	3	1	321	34.6	5.35	12.48	3	metabolic process;regulation of biological process	cytosol	catalytic activity;metal ion binding	Pf00702, Pf13242, Pf13344	287115	ENSRNOG00000009536.7	10	Metabolic pathways; Glyoxylate and dicarboxylate metabolism; Carbon metabolism			0							4.89	7.95	6.02	4.91	12.09	15.39	102.1	88.7	97.2	95.5
D3ZHA0	Flnc	Filamin-C [OS=Rattus norvegicus]	0.97	1.023	1.174	1.098	0.993	1.284	High	Master Protein	0	178.174	16	34	86	34	1	2726	290.8	5.9	220.36	34		cytoplasm;cytoskeleton;cytosol;membrane	protein binding	Pf00307, Pf00630	362332	ENSRNOG00000007281.7	4	MAPK signaling pathway; Focal adhesion; Proteoglycans in cancer; Salmonella infection			0	0.802503	0.0385067	0.00515332	0.0515262	0.969665	0.0065427	3.24	0.79	1.95	1.03	8.82	0.7	92.3	90.7	94.3	109.5
D3ZHP7	Ulk3	Serine/threonine-protein kinase ULK3 [OS=Rattus norvegicus]							Medium	Master Protein	0.017	2.211	3	1	1	1	1	472	53.4	6.81	0	1	metabolic process;regulation of biological process	cytoplasm	catalytic activity;nucleotide binding	Pf00069, Pf04212, Pf07714	691171	ENSRNOG00000038459.4	8	Longevity regulating pathway; Autophagy; mTOR signaling pathway			0
D3ZHV2	Macf1	Microtubule-actin cross-linking factor 1 [OS=Rattus norvegicus]	0.933	0.98	1.257	0.92	0.864	1.089	High	Master Protein	0	10.412	1	4	4	4	1	5430	619.2	5.4	6.75	4	cell organization and biogenesis;regulation of biological process;response to stimulus;transport	cytoplasm;cytoskeleton;Golgi;membrane	catalytic activity;metal ion binding;protein binding;RNA binding	Pf00036, Pf00307, Pf00435, Pf02187, Pf11971, Pf12128, Pf13499, Pf13833	362587		5				0							9.6	3.91	29.72	6.25	9.98	14.54	98.5	91.9	96.5	123.8
D3ZKU7	Bloc1s1	Biogenesis of lysosome-related organelles complex 1 subunit 1 [OS=Rattus norvegicus]	0.802	0.974	0.855	0.882	0.946	1.106	Medium	Master Protein	0.018	2.163	9	1	1	1	1	125	14.3	8.15	0	1	cell organization and biogenesis;cellular component movement;metabolic process;transport	cytoplasm;cytosol;endosome;membrane;mitochondrion;organelle lumen;vacuole		Pf06320	288785	ENSRNOG00000007784.7	7				0							0	0	0	0	0	0	106.1	85	103.3	90.7
D3ZTE0	F12	Coagulation factor XII [OS=Rattus norvegicus]	0.886	0.84	0.808	0.963	0.849	1.221	High	Master Protein	0	8.796	6	3	4	3	1	595	65.8	7.46	11.02	3	coagulation;defense response;metabolic process;regulation of biological process;response to stimulus	extracellular	catalytic activity;metal ion binding;protein binding	Pf00008, Pf00039, Pf00040, Pf00051, Pf00089, Pf13365	306761	ENSRNOG00000015139.7	17	Complement and coagulation cascades	WP547; WP255	Complement and Coagulation Cascades; Blood Clotting Cascade	0							8.87	2.69	12.7	52.63	15.19	31.52	108.8	96.4	91.4	87.9
D3ZTX0	Tmed7	Transmembrane emp24 domain-containing protein 7 [OS=Rattus norvegicus]	1.275	1.385	1.122	0.946	1.06	1.469	Medium	Master Protein	0.011	3.259	4	1	2	1	1	226	25.5	6.89	4.68	1	transport	endoplasmic reticulum;Golgi;membrane		Pf01105	252889	ENSRNOG00000003691.5	18				0							0	0	0	0	0	0	86.2	109.9	119.3	96.6
D3ZVR7	Fam213b	Prostamide/prostaglandin F synthase [OS=Rattus norvegicus]							High	Master Protein	0.002	6.749	10	2	2	2	1	201	21.6	6.02	5.95	2	metabolic process	cytoplasm;cytosol;endoplasmic reticulum	antioxidant activity;catalytic activity;nucleotide binding	Pf00152, Pf13911	362676	ENSRNOG00000013468.6	5	Arachidonic acid metabolism; Metabolic pathways			0
D3ZW55	Itpa	Inosine triphosphate pyrophosphatase [OS=Rattus norvegicus]	1.428	1.184	1.156	1.228	1.335	1.508	High	Master Protein	0	17.803	20	3	10	3	1	198	21.9	5.66	14.25	3	cell organization and biogenesis;metabolic process	cytoplasm;cytosol	catalytic activity;metal ion binding;nucleotide binding;protein binding	Pf01725	311422	ENSRNOG00000021233.6	3	Purine metabolism; Drug metabolism - other enzymes; Metabolic pathways			0							16.49	9.93	14.39	25.05	13.94	20.28	78.7	112.3	93.1	90.9
D3ZX08	Aars2	alanine--tRNA ligase, mitochondrial [OS=Rattus norvegicus]	0.969	0.802	0.805	0.877	1.041	1.158	High	Master Protein	0.004	5.787	1	1	3	1	1	985	107.7	6.62	7.17	1	cell organization and biogenesis;metabolic process	cytoplasm;mitochondrion	catalytic activity;metal ion binding;nucleotide binding;RNA binding	Pf01411, Pf07973	301254		9	Aminoacyl-tRNA biosynthesis			0							0	0	0	0	0	0	105.4	102.1	84.5	84.9
D3ZXK7	Rnf123	E3 ubiquitin-protein ligase RNF123 [OS=Rattus norvegicus]	1.181	1.112	0.975	1.037	0.983	1.679	High	Master Protein	0.004	5.101	1	2	3	2	1	1318	149	6.89	4.37	2	metabolic process	cytoplasm;cytosol	catalytic activity;metal ion binding;protein binding	Pf00097, Pf00622, Pf13639, Pf13920, Pf13923, Pf14634	100190936	ENSRNOG00000033378.5	8				0							7.88	8.83	18.84	7.96	16.46	27.26	87.5	103.3	97.3	85.3
D3ZY68	Gatc	Glutamyl-tRNA(Gln) amidotransferase subunit C, mitochondrial [OS=Rattus norvegicus]							Medium	Master Protein	0.011	2.842	6	1	1	1	1	155	16.8	5.22	0	1	cell organization and biogenesis;metabolic process;regulation of biological process	mitochondrion	catalytic activity;nucleotide binding	Pf02686	360821	ENSRNOG00000001161.6	12	Aminoacyl-tRNA biosynthesis; Metabolic pathways			0
D3ZYW7	Fxn	Frataxin, mitochondrial [OS=Rattus norvegicus]	0.796	0.794	1.026	0.98	1.012	0.733	High	Master Protein	0	11.189	17	3	3	3	1	208	23.1	8.56	9.18	3	cell organization and biogenesis;cellular homeostasis;metabolic process;regulation of biological process;response to stimulus;transport	cytoplasm;cytosol;mitochondrion	catalytic activity;metal ion binding;protein binding	Pf01491	499335		1				0							0	0	0	0	0	0	109.7	87.3	87.1	112.6
D3ZZ80	Obsl1	Obscurin-like protein 1 [OS=Rattus norvegicus]	0.817	0.951	0.928	0.848	1.057	1.441	High	Master Protein	0.002	7.284	2	3	4	3	1	1805	197.7	5.36	6.46	3	cell organization and biogenesis;regulation of biological process	cytoplasm;Golgi	protein binding;structural molecule activity	Pf00041, Pf00047, Pf07679, Pf07686, Pf13895, Pf13927	363259	ENSRNOG00000015346.7	9				0							4.86	3.28	15.63	5.96	1.88	1.22	100.2	81.9	95.3	93
D4A1J4	Bdh2	3-hydroxybutyrate dehydrogenase type 2 [OS=Rattus norvegicus]	0.775	0.771	0.828	0.884	0.915	0.848	High	Master Protein	0	16.02	13	3	6	3	1	245	26.6	7.15	16.54	3	cell differentiation;metabolic process	cytoplasm;cytosol;mitochondrion	catalytic activity;nucleotide binding	Pf00106, Pf03435, Pf08643, Pf13561	295458		2	Synthesis and degradation of ketone bodies; Butanoate metabolism; Metabolic pathways			0							2.88	0.31	16.96	11.62	12.9	12.96	114.7	88.9	88.4	95
D4A1R8	LOC100910990; Rbm12; Cpne1	Copine-1 [OS=Rattus norvegicus]	0.969	1.118	1.313	1.008	1.467	1.324	Medium	Master Protein	0.027	1.932	2	1	1	1	1	536	58.8	5.64	1.91	1	cell differentiation;cell growth;metabolic process;regulation of biological process;response to stimulus	cytoplasm;cytosol;membrane;nucleus	catalytic activity;metal ion binding;protein binding;RNA binding	Pf00168, Pf07002, Pf10138	100910990; 652928; 362249	ENSRNOG00000046990.2; ENSRNOG00000050864.2	3				0							0	0	0	0	0	0	85.9	83.2	96	112.7
D4A3K5	Hist1h1a	Histone H1.1 [OS=Rattus norvegicus]	0.886	1.072	1.212	1.052	1.123	1.182	High	Master Protein	0	15.742	13	3	38	1	1	214	22	10.99	63.66	3	cell organization and biogenesis;regulation of biological process	cell surface;chromosome;nucleus	DNA binding	Pf00538	291145	ENSRNOG00000017175.6	17				0							0	0	0	0	0	0	92.2	81.6	98.8	111.8
D4A702	Synpo2	Synaptopodin-2 [OS=Rattus norvegicus]	1.073	0.96	1.047	0.899	1.075	1.283	High	Master Protein	0	78.924	14	13	46	13	1	1262	135.9	8.51	112.63	13	cell organization and biogenesis;regulation of biological process	cytoplasm;cytoskeleton;cytosol;nucleus	protein binding	Pf00595	499702	ENSRNOG00000014867.7	2				0	0.819125	0.899841	0.726085	0.901322	0.478947	0.329408	5.4	5.25	25.42	2.87	7.65	42.28	96	96.4	93.8	100.5
D4A7N1	Chchd6	MICOS complex subunit mic25 [OS=Rattus norvegicus]	1.163	1.086	1.155	1.086	1.162	1.374	High	Master Protein	0.001	7.551	7	2	3	2	1	261	29.2	7.94	8.15	2	cell organization and biogenesis;response to stimulus	cytosol;membrane;mitochondrion		Pf05300, Pf06747	297436	ENSRNOG00000060248.1	4				0							0	0	0	0	0	0	87.9	102.2	95.5	101.5
D4AAT7	Carkd; Naxd	ATP-dependent (S)-NAD(P)H-hydrate dehydratase [OS=Rattus norvegicus]	0.943	0.969	1	0.908	1.085	0.965	High	Master Protein	0	8.787	14	3	3	3	1	343	36.5	7.52	7.22	3	metabolic process	cytosol;endoplasmic reticulum;mitochondrion	catalytic activity;nucleotide binding	Pf01256	361185		16				0							0	0	0	0	0	0	102.3	96.5	99.2	102.3
D4ACN8	Plgrkt	Plasminogen receptor (KT) [OS=Rattus norvegicus]	0.753	0.721	0.645	0.829	0.603	0.601	Medium	Master Protein	0.011	2.666	7	1	1	1	1	147	17.3	9.5	2.26	1	defense response;regulation of biological process;response to stimulus	membrane;mitochondrion		Pf10166	293888	ENSRNOG00000015932.5	1				0							0	0	0	0	0	0	135.9	102.3	98	87.6
E9PT87	Mylk3	myosin light chain kinase 3 [OS=Rattus norvegicus]	1.022	1.16	0.984	0.94	1.007	1.23	High	Master Protein	0	75.109	24	16	67	15	1	786	85.5	5.5	138.16	16	cell organization and biogenesis;metabolic process;regulation of biological process;response to stimulus	cytoplasm;cytoskeleton;cytosol	catalytic activity;nucleotide binding	Pf00069, Pf05518, Pf07714	291926	ENSRNOG00000017546.7	19	Oxytocin signaling pathway; Calcium signaling pathway; Focal adhesion; Regulation of actin cytoskeleton; Platelet activation; Vascular smooth muscle contraction; Gastric acid secretion; cGMP-PKG signaling pathway			1	0.858662	0.0271149	0.403291	0.00530734	0.733652	0.0338586	2.26	6.32	3.96	0.9	1.85	2.79	96.4	96.2	111.9	92.6
E9PU28	Impdh2	inosine-5'-monophosphate dehydrogenase 2 [OS=Rattus norvegicus]	0.915	0.918	1.05	0.965	0.986	1.049	High	Master Protein	0	9.655	7	4	9	4	1	514	55.8	7.28	12.34	4	cell organization and biogenesis;cell proliferation;metabolic process;response to stimulus	cytoplasm;cytosol;membrane;nucleus	catalytic activity;metal ion binding;nucleotide binding	Pf00478, Pf00571, Pf00977, Pf01070, Pf03060	301005	ENSRNOG00000031965.4	8				0							1.67	4.06	23.25	13.36	10.77	16.64	101.3	92.7	93	106.4
F1LM93	Yes1	tyrosine-protein kinase Yes [OS=Rattus norvegicus]	1.149	1.087	0.997	1.069	1.039	1.358	High	Master Protein	0.004	5.502	3	2	5	1	1	541	60.6	6.64	10.44	2	cell differentiation;cellular component movement;defense response;metabolic process;regulation of biological process;response to stimulus;transport	cytoplasm;cytoskeleton;cytosol;Golgi;membrane	catalytic activity;nucleotide binding;protein binding	Pf00017, Pf00018, Pf00069, Pf07653, Pf07714, Pf14604	24884	ENSRNOG00000037227.5	9		WP485; WP147	Alpha6-Beta4 Integrin Signaling Pathway; Kit Receptor Signaling Pathway	1	0.197662	0.875705	0.579223	0.971925	0.269454	0.0390128	14.04	1.01	8.56	12.66	5.73	3.27	91.3	104.8	92.5	96.8
F1LMY4	Ryr1	Ryanodine receptor 1 [OS=Rattus norvegicus]	0.746	0.753	1.086	1.202	0.966	1.002	High	Master Protein	0	15.094	1	4	7	1	1	5035	565.1	5.3	12.18	4	cell organization and biogenesis;cellular homeostasis;development;regulation of biological process;response to stimulus;transport	cytoplasm;endoplasmic reticulum;membrane	metal ion binding;nucleotide binding;protein binding;transporter activity	Pf00520, Pf00622, Pf01365, Pf02026, Pf02815, Pf06459, Pf08454, Pf08709, Pf13833	114207		1				0							0	0	0	0	0	0	101.9	76	76.7	110.7
F1LMZ8	Psmd11	26S proteasome non-ATPase regulatory subunit 11 [OS=Rattus norvegicus]	1.04	1.028	1.029	1.009	1.021	1.056	High	Master Protein	0	22.568	17	6	10	6	1	422	47.4	6.48	24.38	6	cell differentiation;cell organization and biogenesis;metabolic process	cytoplasm;cytosol;membrane;nucleus;proteasome	protein binding;structural molecule activity	Pf01399	303353		10		WP302	Proteasome Degradation	0	0.279493	0.840561	0.189563	0.861271	0.432875	0.333762	3.98	6.32	3.23	4.41	6.11	9.38	98.9	104.3	95.2	99.1
F1LNI5	Ppm1g	Protein phosphatase 1G [OS=Rattus norvegicus]	1.243	1.679	1.402	1.058	1.305	1.804	Medium	Master Protein	0.015	2.353	3	1	1	1	1	542	58.7	4.37	2.68	1	metabolic process;regulation of biological process	cytoplasm;membrane;nucleus	catalytic activity;metal ion binding	Pf00481	259229		6		WP529	mRNA processing	0							0	0	0	0	0	0	72.8	90.5	122.2	102.1
F1LNJ2	Snrnp200	U5 small nuclear ribonucleoprotein 200 kDa helicase [OS=Rattus norvegicus]	1.071	1.107	0.99	0.916	0.958	1.369	High	Master Protein	0	13.583	2	3	6	3	1	2139	244.7	6.09	10.95	3	cell differentiation;metabolic process	membrane;nucleus;spliceosomal complex	catalytic activity;DNA binding;nucleotide binding;protein binding;RNA binding	Pf00270, Pf00271, Pf02889, Pf04851	296126		3				0							0	0	0	0	0	0	95.4	102.1	105.6	94.4
F1LP64	Trip12	E3 ubiquitin-protein ligase TRIP12 [OS=Rattus norvegicus]	0.791	1.005	0.869	0.866	1.24	1.314	High	Master Protein	0.009	3.856	1	2	2	2	1	2025	223.8	8.38	0	2	metabolic process;regulation of biological process;response to stimulus	cytoplasm;nucleus	catalytic activity;metal ion binding;protein binding	Pf00632, Pf02825	316575	ENSRNOG00000016963.8	9	Ubiquitin mediated proteolysis			0							0	0	0	0	0	0	98	77.5	98.5	85.1
F1LP90	Mink1	Misshapen-like kinase 1 [OS=Rattus norvegicus]	0.926	1.094	0.801	0.644	0.749	0.794	Medium	Master Protein	0.024	2.018	1	1	1	1	1	1336	150.3	7.85	2.36	1	cell communication;cell organization and biogenesis;cellular homeostasis;development;metabolic process;regulation of biological process;response to stimulus	cytoplasm;Golgi;membrane	catalytic activity;nucleotide binding;protein binding;signal transducer activity	Pf00069, Pf00780, Pf07714, Pf14531	303259		10		WP439; WP358	Insulin Signaling; MAPK signaling pathway	0							0	0	0	0	0	0	115	106.5	125.9	92.2
F1LQ48	Hnrnpl; Fblim1	Heterogeneous nuclear ribonucleoprotein L [OS=Rattus norvegicus]	1.035	1.135	0.979	0.941	0.965	1.28	High	Master Protein	0	24.07	17	8	20	8	1	623	67.9	8.47	41.33	8	cell communication;metabolic process;regulation of biological process;response to stimulus	cytoplasm;cytosol;membrane;nucleus	DNA binding;metal ion binding;protein binding;RNA binding	Pf00076, Pf13893, Pf14259	80846; 362650	ENSRNOG00000020235.8	1; 5		WP529	mRNA processing	0	0.924792	0.59733	0.429855	0.377056	0.367477	0.0651364	6.57	24.77	6.73	11.84	6.02	8.63	94.5	97.7	107.3	90.2
F1MA98	Tpr	Nucleoprotein TPR [OS=Rattus norvegicus]	0.868	0.965	1.023	1.076	1.044	1.127	High	Master Protein	0	24.952	4	9	11	9	1	2360	267.1	5	10.29	9	cell division;cell organization and biogenesis;metabolic process;regulation of biological process;response to stimulus;transport	chromosome;cytoplasm;cytoskeleton;membrane;nucleus	catalytic activity;motor activity;protein binding;RNA binding;transporter activity	Pf01496, Pf01576, Pf02463, Pf03962, Pf04111, Pf04156, Pf05557, Pf07926, Pf09726, Pf12128, Pf13166, Pf14915	304862	ENSRNOG00000002394.6	13				0							5.66	26.53	4.09	12.62	7.36	17.73	97.8	84.9	94.4	100
G3V6S8	Srsf6	Serine/arginine-rich splicing factor 6 [OS=Rattus norvegicus]	1.127	1.185	1.12	1.061	1.144	1.259	High	Master Protein	0	8.871	8	3	5	2	1	339	39	11.46	6.99	3	cell organization and biogenesis;metabolic process;regulation of biological process;response to stimulus	nucleus	RNA binding	Pf00076, Pf08777, Pf13893, Pf14259	362264	ENSRNOG00000006380.6	3	Herpes simplex infection; Spliceosome	WP529	mRNA processing	1							22.63	16.41	8.12	15.02	23.83	11.25	88.3	99.5	104.6	98.9
G3V7P1	Stx12	Syntaxin-12 [OS=Rattus norvegicus]	1.191	1.18	1.32	1.137	1.23	1.323	High	Master Protein	0	11.314	11	3	9	3	1	274	31.2	5.33	22.8	3	cell organization and biogenesis;regulation of biological process;transport	endosome;Golgi;membrane	protein binding	Pf00804, Pf05739, Pf14523	65033	ENSRNOG00000011804.6	5	Phagosome			0	0.090783	0.619079	0.00337541	0.0105511	0.0345905	0.109108	4.33	11.49	0.89	2.31	2.78	12.04	84.5	100.8	99.7	110.8
G3V7W1	Pdcd6	programmed cell death protein 6 [OS=Rattus norvegicus]	0.948	0.894	0.967	0.869	0.907	1.004	High	Master Protein	0.002	6.643	6	1	3	1	1	191	21.9	5.64	8.11	1	cell death;cell organization and biogenesis;metabolic process;regulation of biological process;response to stimulus;transport	cytoplasm;endoplasmic reticulum;endosome;membrane;nucleus	catalytic activity;metal ion binding;protein binding	Pf00036, Pf13405, Pf13499, Pf13833	308061	ENSRNOG00000014485.5	1				0							0	0	0	0	0	0	105.7	100.1	94.5	102.2
G3V9R8	Hnrnpc	Heterogeneous nuclear ribonucleoprotein C [OS=Rattus norvegicus]	1.052	0.997	0.941	1.045	0.827	1.508	High	Master Protein	0	18.131	19	5	10	5	1	298	32.8	5	15.94	5	cell differentiation;cell organization and biogenesis;metabolic process;regulation of biological process	cytoskeleton;cytosol;extracellular;membrane;nucleus;spliceosomal complex	DNA binding;enzyme regulator activity;protein binding;RNA binding	Pf00076, Pf13893, Pf14259	290046		15		WP529	mRNA processing	0	0.218826	0.592326	0.276368	0.223751	0.56562	0.0663307	1.19	10.99	5.76	5.99	11.35	25.75	96.3	109.5	98.2	85.5
H1UBN0	Cpne7	Copine-7 [OS=Rattus norvegicus]	0.816	0.872	1.237	0.969	1.104	1.065	High	Master Protein	0.002	7.095	2	1	4	1	1	556	61.9	5.4	10.27	1	response to stimulus	cytoplasm;membrane;nucleus	protein binding	Pf00092, Pf00168, Pf07002, Pf10138	361433	ENSRNOG00000015397.7	19				0	0.0647952	0.144452	0.308588	0.917856	0.60348	0.320584	6.24	10.49	12.83	21.14	36.8	8.14	100.6	82.1	87.7	108.8
M0RC99	LOC100361891; Rab5al1; Rab5a	Ras-related protein Rab-5A [OS=Rattus norvegicus]	1.132	0.828	1.122	0.969	0.944	0.941	High	Master Protein	0	19.28	25	4	6	4	1	215	23.6	8.15	13.04	4	cell organization and biogenesis;metabolic process;regulation of biological process;response to stimulus;transport	cytoplasm;cytoskeleton;cytosol;endosome;membrane	catalytic activity;nucleotide binding;protein binding	Pf00025, Pf00071, Pf04670, Pf08477	100361891; 64633		14; 9	Amoebiasis; Tuberculosis; Ras signaling pathway; Amyotrophic lateral sclerosis (ALS); Endocytosis; Vasopressin-regulated water reabsorption; Phagosome	WP5	EGFR1 Signaling Pathway	0							0	0	0	0	0	0	99	112	81.9	111.1
O08557	Ddah1	N(G),N(G)-dimethylarginine dimethylaminohydrolase 1 [OS=Rattus norvegicus]	0.891	1	1.086	1.045	1.099	1.037	High	Master Protein	0	35.829	25	8	22	7	1	285	31.4	6.13	52.83	8	metabolic process;regulation of biological process	mitochondrion	catalytic activity;metal ion binding	Pf02274	64157	ENSRNOG00000014613.7	2				1	0.089986	0.434878	0.0670578	0.19001	0.0854764	0.661681	1.28	0.23	3.7	4.52	3.65	24.32	99.2	89.4	99.2	109.3
O08589	Fxyd1	Phospholemman [OS=Rattus norvegicus]	0.806	0.819	0.885	0.845	0.958	0.787	High	Master Protein	0	9.309	13	1	9	1	1	92	10.4	8.54	30.97	1	cellular homeostasis;regulation of biological process;transport	membrane	protein binding;transporter activity	Pf02038	58971		1				0							7.73	1.84	2.94	0.86	5.62	9.95	113.7	91.6	93.1	100.5
O08590	Aoc3	Membrane primary amine oxidase [OS=Rattus norvegicus]	1.622	1.048	1.321	1.083	1.107	1.859	High	Master Protein	0	28.713	11	9	21	9	1	763	84.9	6.49	42.15	9	cellular component movement;metabolic process;regulation of biological process;response to stimulus	cell surface;cytoplasm;endoplasmic reticulum;endosome;Golgi;membrane	catalytic activity;metal ion binding;protein binding	Pf01179, Pf02727, Pf02728	29473	ENSRNOG00000051307.1	10	Tyrosine metabolism; Metabolic pathways; Glycine, serine and threonine metabolism; Phenylalanine metabolism; beta-Alanine metabolism			0	0.04492	0.809955	0.0512513	0.144424	0.611892	0.0147861	25.12	14.45	5.28	2.56	9.1	5.57	81.7	132.4	81.3	110.7
O08618	Prpsap2	Phosphoribosyl pyrophosphate synthase-associated protein 2 [OS=Rattus norvegicus]	0.989	1.045	0.865	0.977	1.075	1.392	High	Master Protein	0	7.984	8	3	6	3	1	369	40.8	7.17	8.53	3	metabolic process		catalytic activity;metal ion binding	Pf13793, Pf14572	117272	ENSRNOG00000002724.7	10				0							3.74	1.09	1.65	2.57	3.23	7.48	95.1	94	99.4	82.3
O08619	F13a1	Coagulation factor XIII A chain [OS=Rattus norvegicus]	1.169	1.111	1.37	1.113	1.286	1.357	High	Master Protein	0	17.631	8	5	9	5	1	732	82.6	5.62	20.19	5	coagulation;metabolic process;response to stimulus	cytoplasm;extracellular	catalytic activity;metal ion binding	Pf00868, Pf00927, Pf01841	60327		17	Complement and coagulation cascades			0							14.01	4.26	15.85	0.69	23.29	5.04	84	98.2	93.4	115.2
O08629	Trim28	Transcription intermediary factor 1-beta [OS=Rattus norvegicus]	1	0.917	1.24	0.906	0.964	1.213	High	Master Protein	0.004	5.92	3	2	3	2	1	835	88.9	5.77	4.86	2	cell organization and biogenesis;defense response;metabolic process;regulation of biological process;response to stimulus	chromosome;nucleus	catalytic activity;DNA binding;metal ion binding;protein binding;RNA binding	Pf00628, Pf00643	116698	ENSRNOG00000027487.2	1				0							0.91	9.71	14.03	5.77	4.61	11.14	98.8	98.8	90.6	122.5
O08730	Gyg1	Glycogenin-1 [OS=Rattus norvegicus]	0.828	0.883	0.807	0.923	0.859	0.858	High	Master Protein	0	17.306	12	3	19	3	1	333	37.4	5.39	22.52	3	metabolic process	membrane	catalytic activity;metal ion binding	Pf01501	81675		2	Starch and sucrose metabolism; Metabolic pathways	WP160; WP439	Glycogen Metabolism; Insulin Signaling	0	0.217626	0.0446781	0.224942	0.0505886	0.10106	0.0818593	0.12	0.26	1.52	2.1	8.16	5.04	114.4	95.7	100.7	92.3
O08776-1	Ndufaf3	NADH dehydrogenase [ubiquinone] 1 alpha subcomplex assembly factor 3 [OS=Rattus norvegicus]	0.855	0.813	0.869	0.954	1.076	1.034	High	Master Protein	0	14.332	24	3	8	3	1	185	20.7	7.84	16.45	3	cell organization and biogenesis	membrane;mitochondrion;nucleus		Pf04430	56769	ENSRNOG00000020068.5	8				0	0.0789655	0.145274	0.14578	0.706394	0.493336	0.6103	6.93	4.82	2.63	1.15	27.88	7.87	115.4	87.9	77.8	83.1
O08815	Slk	STE20-like serine/threonine-protein kinase [OS=Rattus norvegicus]	1.069	1.204	1.621	0.702	1.136	1.069	High	Master Protein	0.009	3.797	1	1	1	1	1	1206	137.8	5.02	3.04	1	cell death;cell organization and biogenesis;metabolic process;regulation of biological process;response to stimulus	cytoplasm	catalytic activity;nucleotide binding;protein binding	Pf00069, Pf07714, Pf12474, Pf14531	54308		1	Oocyte meiosis			0							0	0	0	0	0	0	87.4	93.4	105.2	141.6
O08837	Cdc5l	Cell division cycle 5-like protein [OS=Rattus norvegicus]	2.663	1.538	3.684	2.109	3.063	2.991	Medium	Master Protein	0.04	1.715	1	1	1	1	1	802	92.2	8.02	1.62	1	cell differentiation;cell division;metabolic process;regulation of biological process;response to stimulus	cytoplasm;membrane;nucleus;spliceosomal complex	DNA binding;protein binding;RNA binding	Pf00249, Pf11831, Pf13921	85434	ENSRNOG00000019975.5	9	Spliceosome			0							0	0	0	0	0	0	41.8	111.3	64.3	153.9
O08984	Lbr	Lamin-B receptor [OS=Rattus norvegicus]	0.994	1.337	1.029	1.293	1.129	1.057	High	Master Protein	0.004	6.08	5	2	5	2	1	620	70.7	9.57	11.75	2	metabolic process	cytoplasm;membrane;nucleus	catalytic activity;DNA binding;protein binding;RNA binding	Pf01222, Pf09465	89789		13				0							0	0	0	0	0	0	90.6	90	121.1	93.2
O09171	Bhmt	Betaine--homocysteine S-methyltransferase 1 [OS=Rattus norvegicus]	1.028	0.963	1.076	0.981	1.076	1.118	High	Master Protein	0	22.734	15	5	12	5	1	407	44.9	7.91	32.11	5	metabolic process;response to stimulus	cytoplasm;cytosol	catalytic activity;metal ion binding;protein binding	Pf02574	81508		2	Metabolic pathways; Glycine, serine and threonine metabolism; Cysteine and methionine metabolism	WP1292	One Carbon Metabolism	0							0.5	19.04	5.88	0.45	2.43	17.22	94.6	97.3	91.1	101.8
O09175	Rnpep	aminopeptidase B [OS=Rattus norvegicus]	0.938	0.868	0.882	0.983	0.832	0.981	High	Master Protein	0	9.583	4	3	4	3	1	650	72.6	5.67	10.29	3	metabolic process	extracellular;Golgi;membrane	catalytic activity;metal ion binding	Pf01433, Pf09127, Pf13485	81761		13				0							5.34	0.43	0.52	2.67	2.01	2.8	107.8	101.1	93.6	95.1
O09178	Ampd3	AMP deaminase 3 [OS=Rattus norvegicus]							Medium	Master Protein	0.022	2.091	2	1	1	1	1	765	88.4	7.02	0	1	metabolic process		catalytic activity;metal ion binding	Pf00962	25095		1	Purine metabolism; Metabolic pathways			0
O35077	Gpd1	Glycerol-3-phosphate dehydrogenase [NAD(+)], cytoplasmic [OS=Rattus norvegicus]	0.929	0.981	0.925	0.927	1.023	1.035	High	Master Protein	0	33.605	30	8	18	8	1	349	37.4	6.6	30.7	8	metabolic process;regulation of biological process;response to stimulus;transport	cytoplasm;cytosol;mitochondrion	catalytic activity;nucleotide binding;protein binding	Pf01210, Pf07479	60666	ENSRNOG00000056457.1	7	Glycerophospholipid metabolism	WP3901	Lipid Droplet Metabolism	0	0.182633	0.955566	0.165577	0.133561	0.687635	0.126829	0.76	6.21	6.91	4.02	12.7	0.69	102.4	95.4	100.4	94.7
O35092	Timm17a	Mitochondrial import inner membrane translocase subunit Tim17-A [OS=Rattus norvegicus]	1.039	0.992	0.927	0.965	0.929	1.396	Medium	Master Protein	0.029	1.854	5	1	1	1	1	171	18	7.9	0	1	transport	membrane;mitochondrion	protein binding;transporter activity	Pf02466	54311	ENSRNOG00000007040.4	13				0							0	0	0	0	0	0	97.6	101.4	96.8	90.5
O35093	Timm23	Mitochondrial import inner membrane translocase subunit tim23 [OS=Rattus norvegicus]	1.074	1.222	1.017	0.943	0.974	0.947	High	Master Protein	0.004	5.605	13	2	3	2	1	209	21.9	8.6	4.59	2	transport	membrane;mitochondrion	protein binding;transporter activity	Pf02466	54312		16				0							0	0	0	0	0	0	97.5	104.8	119.2	99.2
O35094	Timm44	Mitochondrial import inner membrane translocase subunit TIM44 [OS=Rattus norvegicus]	0.751	0.864	0.762	0.859	1.014	0.897	High	Master Protein	0	70.771	34	14	42	14	1	453	51	8.15	91.65	14	transport	membrane;mitochondrion;organelle lumen	nucleotide binding;protein binding	Pf04280	29635		12				0	0.000455871	0.0676876	0.0123837	0.0124163	0.421511	0.109736	0.21	2.15	2.32	2.15	3.88	4.73	115.5	85.4	98	86.5
O35115	Fhl2	Four and a half LIM domains protein 2 [OS=Rattus norvegicus]	0.856	0.9	0.88	1.337	1.273	0.769	High	Master Protein	0	10.747	6	2	8	2	1	279	32.1	7.3	20.23	2	cell differentiation;metabolic process;regulation of biological process;response to stimulus	cytoplasm;nucleus	metal ion binding;protein binding	Pf00412	63839	ENSRNOG00000016866.3	9	Osteoclast differentiation	WP375	Wnt Signaling Pathway NetPath	0							6.23	8.1	2.84	13.64	12.44	6.18	102.3	87.6	92.1	90
O35142	Copb2	Coatomer subunit beta' [OS=Rattus norvegicus]	1.248	1.136	1.237	1.069	1.143	1.458	High	Master Protein	0.001	7.705	2	2	3	2	1	905	102.5	5.27	6.31	2	transport	cytoplasm;cytosol;Golgi;membrane	protein binding;structural molecule activity	Pf00400, Pf04053	60384		8				0							23.77	17.83	6.07	8.27	5.31	22.59	84.3	105.1	95.8	104.2
O35165	Gosr2	Golgi SNAP receptor complex member 2 [OS=Rattus norvegicus]							Medium	Master Protein	0.025	1.977	5	1	1	1	1	212	24.6	7.72	0	1	cell organization and biogenesis;transport	cytosol;endoplasmic reticulum;Golgi;membrane	protein binding	Pf12352	64154	ENSRNOG00000003506.5	10	SNARE interactions in vesicular transport			0
O35217	Minpp1	Multiple inositol polyphosphate phosphatase 1 [OS=Rattus norvegicus]	1.218	0.937	1.317	2.085	2.023	1.54	Medium	Master Protein	0.027	1.942	1	1	1	1	1	481	54.6	6.9	1.79	1	metabolic process;regulation of biological process;response to stimulus	endoplasmic reticulum;organelle lumen	catalytic activity	Pf00300, Pf00328	29688		1	Glycolysis / Gluconeogenesis; Inositol phosphate metabolism; Metabolic pathways			0							0	0	0	0	0	0	69.8	85.1	65.4	92
O35244	Prdx6	Peroxiredoxin-6 [OS=Rattus norvegicus]	0.804	0.914	1.019	0.95	0.965	0.903	High	Master Protein	0	52.503	40	8	62	8	1	224	24.8	5.94	144.92	8	cell organization and biogenesis;cellular homeostasis;metabolic process;regulation of biological process;response to stimulus	cytoplasm;cytosol;membrane;mitochondrion;nucleus;vacuole	antioxidant activity;catalytic activity;protein binding	Pf00578, Pf08534, Pf10417	94167	ENSRNOG00000002896.7	13	Metabolic pathways			0	0.0570045	0.0134664	0.983134	0.380659	0.367597	0.0885506	4.62	1.42	9.06	11.12	7.11	0.34	106	90	98	108
O35264	Pafah1b2	platelet-activating factor acetylhydrolase IB subunit beta [OS=Rattus norvegicus]	0.493	0.484	1.308	0.595	0.578	0.609	High	Master Protein	0.004	5.189	4	1	2	1	1	229	25.6	5.92	2.88	1	metabolic process;regulation of biological process	cytoplasm;cytosol;membrane	catalytic activity;protein binding	Pf00657, Pf13472	64189	ENSRNOG00000057102.1	8	Metabolic pathways; Ether lipid metabolism			0							0	0	0	0	0	0	140.8	69.4	68.1	184.3
O35303-5	Dnm1l	Isoform 5 of Dynamin-1-like protein [OS=Rattus norvegicus]	0.975	0.928	0.927	0.95	0.98	1.071	High	Master Protein	0	84.131	28	16	49	16	1	744	82.5	6.96	112.79	16	cell death;cell organization and biogenesis;regulation of biological process;response to stimulus;transport	cytoplasm;cytoskeleton;cytosol;endoplasmic reticulum;Golgi;membrane;mitochondrion	catalytic activity;nucleotide binding;protein binding	Pf00350, Pf01031, Pf02212	114114		11				0	0.287357	0.560316	0.0388135	0.321531	0.335222	0.138854	4.04	2.62	1.95	9.37	3.55	6.99	101.6	99	99	94.9
O35346-1	Ptk2	Focal adhesion kinase 1 [OS=Rattus norvegicus]							Low	Master Protein	0.06	1.576	1	1	1	1	1	1055	119.6	6.68	0	1	cell differentiation;cell organization and biogenesis;cellular component movement;cellular homeostasis;defense response;development;metabolic process;regulation of biological process;response to stimulus	cytoplasm;cytoskeleton;cytosol;membrane;nucleus	catalytic activity;nucleotide binding;protein binding;signal transducer activity	Pf00069, Pf00373, Pf03623, Pf07714, Pf14531	25614	ENSRNOG00000007916.7	7	ErbB signaling pathway; Axon guidance; Focal adhesion; VEGF signaling pathway; Amoebiasis; Regulation of actin cytoskeleton; Small cell lung cancer; PI3K-Akt signaling pathway; Endocrine resistance; Transcriptional misregulation in cancer; Bacterial invasion of epithelial cells; Pathways in cancer; Leukocyte transendothelial migration; Proteoglycans in cancer; Chemokine signaling pathway	WP485; WP351; WP188; WP94; WP1299; WP457; WP319; WP135; WP74	Alpha6-Beta4 Integrin Signaling Pathway; Regulation of Actin Cytoskeleton; Focal Adhesion; Signaling of Hepatocyte Growth Factor Receptor; ErbB signaling pathway; TNF-alpha NF-kB Signaling Pathway; IL-3 Signaling Pathway; IL-6 Signaling Pathway; Integrin-mediated cell adhesion	0
O35413-1	Sorbs2	Sorbin and SH3 domain-containing protein 2 [OS=Rattus norvegicus]	1.101	1.047	1.08	1.164	1.132	1.346	High	Master Protein	0	62.282	13	10	37	10	1	1196	134	8.46	58.16	10	cell growth;cell organization and biogenesis;cellular component movement;regulation of biological process;response to stimulus	cytoplasm;membrane	protein binding;RNA binding	Pf00018, Pf02208, Pf07653, Pf14604	114901		16				0	0.342842	0.385206	0.987217	0.157516	0.358171	0.0762306	17.26	1.42	16.42	2.13	23.59	3.7	91.3	103	91.6	98.7
O35509	Rab11b	Ras-related protein Rab-11B [OS=Rattus norvegicus]	0.977	0.903	1.08	0.964	0.987	1.118	High	Master Protein	0	50.051	53	11	44	11	1	218	24.5	5.94	88.85	11	metabolic process;regulation of biological process;response to stimulus;transport	cytoplasm;endosome;membrane;mitochondrion	catalytic activity;nucleotide binding;protein binding	Pf00025, Pf00071, Pf01926, Pf08477, Pf13401	79434	ENSRNOG00000007648.5	7	AMPK signaling pathway; Endocytosis; Vasopressin-regulated water reabsorption			0	0.90737	0.212131	0.316484	0.753888	0.69214	0.167968	9.1	9.48	13.86	2.39	11.75	8.98	98.6	97.9	89.1	104.9
O35567	Atic	bifunctional purine biosynthesis protein purH [OS=Rattus norvegicus]	0.943	0.873	0.959	0.879	0.967	0.959	High	Master Protein	0	135.896	47	21	68	21	1	592	64.2	7.14	164.6	21	metabolic process;response to stimulus	membrane;mitochondrion	catalytic activity;protein binding	Pf01808, Pf02142	81643	ENSRNOG00000015511.4	9	Purine metabolism; One carbon pool by folate; Antifolate resistance; Metabolic pathways	WP1292	One Carbon Metabolism	0	0.0648536	0.0746769	0.320383	0.0440231	0.95375	0.636234	0.08	2.3	4.34	0.64	0.83	5.7	107.5	95.1	93.9	101.8
O35568	Efemp1	EGF-containing fibulin-like extracellular matrix protein 1 [OS=Rattus norvegicus]	0.916	0.955	1.414	0.903	1.404	1.382	Medium	Master Protein	0.019	2.141	6	1	1	1	1	493	54.6	5.11	2.17	1	metabolic process;regulation of biological process;response to stimulus	cell surface;cytoplasm;extracellular;membrane	catalytic activity;metal ion binding;protein binding;receptor activity;signal transducer activity	Pf06247, Pf07645, Pf12662, Pf12947, Pf14670	305604		14				0							0	0	0	0	0	0	88.5	81.1	84.5	125.2
O35763	Msn	Moesin [OS=Rattus norvegicus]	0.988	0.991	1.11	1.084	0.973	1.143	High	Master Protein	0	97.348	31	19	82	15	1	577	67.7	6.54	176.66	19	cell differentiation;cell organization and biogenesis;cell proliferation;cellular component movement;regulation of biological process;response to stimulus	cell surface;cytoplasm;cytoskeleton;cytosol;membrane;nucleus	protein binding;RNA binding	Pf00373, Pf00769, Pf09379, Pf09380	81521		X	Measles; Regulation of actin cytoskeleton; Leukocyte transendothelial migration; Proteoglycans in cancer	WP351	Regulation of Actin Cytoskeleton	5	0.250984	0.394645	0.0628136	0.0635666	0.572663	0.076459	0.62	1.88	5.42	0.81	0.34	5.68	96.6	94.9	95.7	107.1
O35777	Magt1	Magnesium transporter protein 1 [OS=Rattus norvegicus]	1.246	1.475	1.44	1.271	1.661	1.397	High	Master Protein	0.009	3.962	3	1	2	1	1	335	38	9.63	5.57	1	metabolic process;transport	endoplasmic reticulum;membrane	catalytic activity;transporter activity	Pf04756	116967		X				0							0	0	0	0	0	0	73.8	92	108.8	106.2
O35783	Calu	Calumenin [OS=Rattus norvegicus]	1.269	0.9	1.412	1	1.101	1.141	High	Master Protein	0.002	7.162	8	2	4	2	1	315	37	4.58	7.76	2	cell organization and biogenesis;regulation of biological process;response to stimulus	endoplasmic reticulum;extracellular;Golgi;membrane;organelle lumen	enzyme regulator activity;metal ion binding;protein binding	Pf13499	64366		4				0							22.31	14.99	1.25	15.08	9.78	4.56	90.4	114.8	81.4	127.6
O35795-2	Entpd2	Isoform 2 of Ectonucleoside triphosphate diphosphohydrolase 2 [OS=Rattus norvegicus]	0.935	0.906	1.119	1.304	1.105	1.205	High	Master Protein	0.004	5.57	4	2	5	2	1	545	60	7.43	7.04	2	cell organization and biogenesis;metabolic process;regulation of biological process;response to stimulus	cell surface;membrane	catalytic activity;nucleotide binding;protein binding	Pf01150	64467		3				0							0	0	0	0	0	0	93.1	87.1	84.4	104.2
O35796	C1qbp	Complement component 1 Q subcomponent-binding protein, mitochondrial [OS=Rattus norvegicus]	0.912	0.882	1.024	0.928	1.078	1.097	High	Master Protein	0	19.147	16	3	17	3	1	279	31	4.87	27.6	3	cell death;cell organization and biogenesis;defense response;metabolic process;regulation of biological process;response to stimulus	cell surface;cytoplasm;cytosol;extracellular;membrane;mitochondrion;nucleus;organelle lumen	protein binding;RNA binding	Pf02330	29681	ENSRNOG00000006949.6	10	Herpes simplex infection			0							8.8	8.27	8.98	8.41	15.27	9	100.8	91.9	88.9	103.2
O35814	Stip1	stress-induced-phosphoprotein 1 [OS=Rattus norvegicus]	1.029	0.827	1.11	0.927	1.02	1.002	High	Master Protein	0	39.789	11	6	29	6	1	543	62.5	6.8	52.33	6		cytoplasm;nucleus	protein binding;RNA binding	Pf00515, Pf07719, Pf13414, Pf13424, Pf13432	192277	ENSRNOG00000021164.7	1	Prion diseases			0	0.833927	0.203256	0.117635	0.2712	0.922745	0.714824	20.74	2.41	7.3	3.56	1.03	8.67	99.5	102.5	88	110.5
O35820	Dnph1; RGD620382	2'-deoxynucleoside 5'-phosphate N-hydrolase 1 [OS=Rattus norvegicus]	1.201	1.078	1.048	0.957	0.985	1.171	Medium	Master Protein	0.017	2.245	5	1	1	1	1	163	17.8	5.05	2.47	1	cell differentiation;metabolic process;regulation of biological process	cytoplasm;nucleus	catalytic activity;protein binding	Pf05014	171047	ENSRNOG00000018397.6	9				0							0	0	0	0	0	0	92.4	110.9	99.5	96.8
O35821	Mybbp1a	Myb-binding protein 1A [OS=Rattus norvegicus]	1.124	1.409	0.947	1.083	1.164	1.838	Medium	Master Protein	0.011	2.834	1	1	1	1	1	1344	152.2	8.95	2.38	1	cell communication;cell differentiation;metabolic process;regulation of biological process;response to stimulus;transport	cytoplasm;membrane;nucleus	catalytic activity;DNA binding;RNA binding	Pf04931	60571	ENSRNOG00000015236.5	10				0							0	0	0	0	0	0	81.7	91.8	115.1	77.3
O35824	Dnaja2	DnaJ homolog subfamily A member 2 [OS=Rattus norvegicus]	1.219	1.165	1.041	1.044	0.943	1.237	High	Master Protein	0	9.049	7	3	5	3	1	412	45.7	6.48	6.76	3	metabolic process;regulation of biological process;response to stimulus	cytosol;membrane;nucleus	enzyme regulator activity;metal ion binding;nucleotide binding;protein binding	Pf00226, Pf00684, Pf01556	84026		19				0							26.04	12.26	7.19	6.15	13.67	14.38	90.4	110.1	105.3	94.1
O35828	Coro7	Coronin-7 [OS=Rattus norvegicus]	1.083	1.238	0.972	0.751	0.84	1.093	High	Master Protein	0.004	4.673	2	1	2	1	1	922	100.7	5.9	4.96	1	cell organization and biogenesis;cellular component movement;transport	cytoplasm;cytosol;Golgi;membrane	protein binding	Pf00400, Pf08953, Pf08954	192276		10				0							0	0	0	0	0	0	101.4	109.8	125.5	98.6
O35854	Bcat2	Branched-chain-amino-acid aminotransferase, mitochondrial [OS=Rattus norvegicus]	0.84	0.99	0.944	1.011	1.121	0.911	High	Master Protein	0	29.519	14	5	31	5	1	393	44.2	8.16	61.75	5	metabolic process;transport	cytoplasm;mitochondrion;nucleus	catalytic activity	Pf01063	64203		1	2-Oxocarboxylic acid metabolism; Biosynthesis of amino acids; Metabolic pathways; Valine, leucine and isoleucine degradation; Pantothenate and CoA biosynthesis; Cysteine and methionine metabolism; Valine, leucine and isoleucine biosynthesis			0	0.0510979	0.389455	0.185683	0.441364	0.00978393	0.0579816	4.83	0.86	4.27	3.71	0.8	0.43	100.6	84.2	99.2	95
O35878	Hspb2	Heat shock protein beta-2 [OS=Rattus norvegicus]	0.941	0.84	1.067	0.821	0.999	1.14	High	Master Protein	0	46.608	45	6	38	6	1	182	20.3	5.43	103.58	6	response to stimulus	cytoplasm;nucleus	structural molecule activity	Pf00011	161476	ENSRNOG00000010402.2	8	Epstein-Barr virus infection; Proteoglycans in cancer	WP358	MAPK signaling pathway	0	0.0118631	0.104905	0.0296213	0.0398322	0.428132	0.647402	0.2	2.09	2.02	0.86	0.5	15.31	100.8	95.1	90	109.5
O35889-1	Mllt4; Afdn	Afadin [OS=Rattus norvegicus]	0.821	0.733	0.736	0.709	0.992	1.019	Medium	Master Protein	0.011	2.815	1	1	1	1	1	1829	207.5	6.16	0	1	cell differentiation;cell organization and biogenesis;regulation of biological process;response to stimulus	cytoplasm;cytosol;membrane	protein binding	Pf00498, Pf00595, Pf00788, Pf01843	26955		1	Tight junction; Rap1 signaling pathway; cAMP signaling pathway; Adherens junction; Ras signaling pathway; Leukocyte transendothelial migration			0							0	0	0	0	0	0	116.8	95.9	85.6	86
O35923	Brca2	Breast cancer type 2 susceptibility protein homolog [OS=Rattus norvegicus]	1.034	1.1	0.824	1.098	0.874	0.92	Low	Master Protein	0.058	1.591	0	1	2	1	1	3343	372	6.57	4.36	1	cell organization and biogenesis;cell proliferation;metabolic process;regulation of biological process;response to stimulus	cytoplasm;cytoskeleton;cytosol;nucleus	catalytic activity;DNA binding;protein binding	Pf00634, Pf09103, Pf09104, Pf09121, Pf09169	360254		12				0							0	0	0	0	0	0	100.4	103.8	110.5	82.7
O35952-1	Hagh	Hydroxyacylglutathione hydrolase, mitochondrial [OS=Rattus norvegicus]	0.786	0.824	0.967	0.827	1.029	0.903	High	Master Protein	0	19.031	14	4	13	4	1	309	34.1	7.74	24.49	4	metabolic process	cytoplasm;mitochondrion;organelle lumen	catalytic activity;metal ion binding	Pf00753	24439		10	Pyruvate metabolism			0	0.0527534	0.130068	0.57421	0.0558738	0.462596	0.157824	3.6	9.87	14.43	6.37	15.2	5.52	108.3	85.1	84.3	109.7
O35964	Sh3gl1	Endophilin-A2 [OS=Rattus norvegicus]							High	Master Protein	0.008	4.236	4	2	2	2	1	368	41.5	5.6	3.69	2	cell organization and biogenesis;transport	cytoplasm;endosome;membrane	protein binding	Pf00018, Pf03114, Pf07653, Pf10455, Pf14604	81922	ENSRNOG00000049683.2	9	Endocytosis			0
O35987	Nsfl1c	NSFL1 cofactor p47 [OS=Rattus norvegicus]	0.899	0.912	0.959	0.887	0.946	0.921	High	Master Protein	0	56.715	39	11	29	11	1	370	40.7	5.15	73.74	11	cell organization and biogenesis;metabolic process;regulation of biological process	chromosome;cytoskeleton;cytosol;Golgi;membrane;nucleus	enzyme regulator activity;protein binding	Pf00789, Pf08059, Pf14555	83809	ENSRNOG00000008604.7	3	Protein processing in endoplasmic reticulum			0	0.0160551	0.164654	0.489805	0.38035	0.890673	0.586195	1.07	6.52	3.42	1.3	12.07	1.95	107.9	93.2	88.8	103.5
O54698	Slc29a1	Equilibrative nucleoside transporter 1 [OS=Rattus norvegicus]	1.1	0.916	0.929	0.858	0.909	0.857	Medium	Master Protein	0.039	1.736	2	1	1	1	1	457	50	7.99	2.48	1	cellular homeostasis;response to stimulus;transport	membrane	transporter activity	Pf01733	63997	ENSRNOG00000019752.5	9	Alcoholism			0							0	0	0	0	0	0	108.4	119.3	99.3	100.8
O54861	Sort1	Sortilin [OS=Rattus norvegicus]							Medium	Master Protein	0.011	2.593	1	1	1	1	1	825	91.1	5.95	0	1	cell differentiation;cell organization and biogenesis;development;regulation of biological process;response to stimulus;transport	cell surface;cytosol;endoplasmic reticulum;endosome;Golgi;membrane;nucleus;vacuole	protein binding;receptor activity;signal transducer activity		83576	ENSRNOG00000031814.5	2	Neurotrophin signaling pathway; Lysosome			0
O54937	Pdk4	[Pyruvate dehydrogenase (acetyl-transferring)] kinase isozyme 4, mitochondrial [OS=Rattus norvegicus]	1.203	0.945	1.224	0.928	1.23	1.579	High	Master Protein	0	15.539	9	4	5	4	1	412	46.6	6.95	14.83	4	cell communication;metabolic process;regulation of biological process;response to stimulus	membrane;mitochondrion;organelle lumen	catalytic activity;nucleotide binding	Pf02518, Pf10436	89813		4		WP3916; WP347	Hexoses metabolism in proximal tubules; TCA Cycle	0	0.155383	0.934723	0.0399339	0.316962	0.0926768	0.0880383	14.5	6.67	6.13	11.41	3.96	1.8	88.6	106.6	86.6	108
O54975	Xpnpep1	xaa-Pro aminopeptidase 1 [OS=Rattus norvegicus]	1.046	0.877	1.154	0.929	0.939	0.97	High	Master Protein	0	17.828	9	4	7	4	1	623	69.6	5.6	5.62	4	metabolic process	cytoplasm;cytosol	catalytic activity;metal ion binding;protein binding	Pf00557, Pf01321	170751	ENSRNOG00000012084.5	1				0							0	0	0	0	0	0	101.7	106.4	89.1	117.3
O55012	Picalm	Phosphatidylinositol-binding clathrin assembly protein [OS=Rattus norvegicus]	1.226	1.004	1.104	1.095	0.968	1.308	High	Master Protein	0	13.295	6	3	4	3	1	640	69.2	8.46	7.97	3	cell organization and biogenesis;cell proliferation;metabolic process;regulation of biological process;response to stimulus;transport	cell surface;endosome;Golgi;membrane;nucleus	protein binding	Pf01417, Pf07651	89816		1				0							0	0	0	0	0	0	90.1	110.4	90.4	99.4
O55081	Rbl2	Retinoblastoma-like protein 2 [OS=Rattus norvegicus]	0.962	1.078	0.979	1.062	0.887	1.367	Low	Master Protein	0.057	1.604	1	1	1	1	1	1135	127.7	7.72	1.9	1	cell organization and biogenesis;metabolic process;regulation of biological process	chromosome;cytosol;nucleus	DNA binding;protein binding	Pf01857, Pf01858, Pf11934	81758		19	Viral carcinogenesis; PI3K-Akt signaling pathway; Cell cycle; FoxO signaling pathway	WP155; WP397	Adipogenesis; Id Signaling Pathway	0							0	0	0	0	0	0	97.1	93.4	104.7	95.1
O55096	Dpp3	dipeptidyl peptidase 3 [OS=Rattus norvegicus]	1	0.859	1.115	0.925	1.052	1.175	High	Master Protein	0	24.876	16	7	9	7	1	738	83	5.22	16.63	7	metabolic process	cytoplasm;cytosol;membrane	catalytic activity;metal ion binding	Pf03571	114591	ENSRNOG00000031485.4	1				0							8.62	1.53	20.48	11.66	9.11	8.78	96.5	96.5	82.9	107.7
O55171	Acot2	Acyl-coenzyme A thioesterase 2, mitochondrial [OS=Rattus norvegicus]	0.998	1.082	1.026	1.089	1.198	0.945	High	Master Protein	0	73.758	27	12	87	6	1	453	49.7	7.83	217.95	12	metabolic process;response to stimulus	mitochondrion;organelle lumen	catalytic activity;protein binding	Pf01738, Pf04775, Pf08840	192272		6				7	0.776585	0.0919893	0.40066	0.137144	0.0397479	0.234566	7.21	4.65	6	5.13	1.06	6.1	96.2	92.8	104.1	98.7
O70196	Prep	prolyl endopeptidase [OS=Rattus norvegicus]	0.904	0.891	1.034	1.028	1.03	1.175	High	Master Protein	0	9.377	7	3	3	3	1	710	80.7	5.94	5.45	3	metabolic process	cytoplasm;cytosol;membrane;nucleus	catalytic activity	Pf00326, Pf02897	83471		20	Renin-angiotensin system			0							0	0	0	0	0	0	100.1	90.5	89.3	103.6
O70257	LOC100910446; Stx7	Syntaxin-7 [OS=Rattus norvegicus]	0.936	1.181	1.109	0.975	1.155	1.186	High	Master Protein	0.004	6.314	11	2	5	2	1	261	29.8	5.43	2.58	2	cell organization and biogenesis;regulation of biological process;transport	endosome;membrane;vacuole	protein binding	Pf00804, Pf05739, Pf14523	100910446; 60466	ENSRNOG00000015670.4	1	SNARE interactions in vesicular transport; Phagosome			0	0.776319	0.537709	0.179758	0.570105	0.754727	0.245584	19.41	10.54	12.17	12.35	5.03	8.89	97	90.8	106.9	103.6
O70351	Hsd17b10	3-hydroxyacyl-CoA dehydrogenase type-2 [OS=Rattus norvegicus]	0.929	0.966	0.912	0.999	1.044	0.91	High	Master Protein	0	107.023	58	11	100	11	1	261	27.2	8.78	252.08	11	cell differentiation;cell organization and biogenesis;metabolic process	endoplasmic reticulum;membrane;mitochondrion	catalytic activity;nucleotide binding;protein binding;RNA binding	Pf00106, Pf08659, Pf13561	63864		X	Alzheimer's disease; Metabolic pathways; Valine, leucine and isoleucine degradation	WP270	Tryptophan metabolism	0	0.0463711	0.974347	0.201519	0.94325	0.391597	0.230696	0.24	5.62	2.81	8.63	9.95	0.51	103.4	95.9	99.9	94.3
O70511	Ank3	Ankyrin-3 [OS=Rattus norvegicus]	1.125	1.076	1.016	1.044	1.065	1.221	High	Master Protein	0	28.98	5	11	15	11	1	2622	284.3	7.9	30.34	11	cell organization and biogenesis;cellular component movement;regulation of biological process;response to stimulus;transport	cell surface;cytoplasm;cytoskeleton;endoplasmic reticulum;membrane;vacuole	protein binding;structural molecule activity	Pf00023, Pf00531, Pf00791, Pf12796, Pf13606, Pf13637, Pf13857	361833		20	Proteoglycans in cancer			0	0.259283	0.409482	0.416768	0.226425	0.507559	0.015701	8.77	8.1	4.05	3.44	14.66	5.26	91.3	99.6	98.3	93.8
O70535	Lifr	Leukemia inhibitory factor receptor [OS=Rattus norvegicus]	1.102	0.717	0.912	0.532	0.593	1.333	High	Master Protein	0.001	7.625	4	3	4	3	1	1093	122.3	5.81	4.43	3	cell organization and biogenesis;regulation of biological process;response to stimulus	membrane	protein binding;receptor activity;signal transducer activity	Pf00041, Pf09240	81680		2	Signaling pathways regulating pluripotency of stem cells; Jak-STAT signaling pathway; Cytokine-cytokine receptor interaction	WP155	Adipogenesis	0							0.35	16.94	14.61	10.34	19.73	2.94	112.9	124.4	80.9	103
O70593	Sgta	Small glutamine-rich tetratricopeptide repeat-containing protein alpha [OS=Rattus norvegicus]	1.235	0.738	1.086	0.939	0.999	1.047	Medium	Master Protein	0.011	2.693	3	1	1	1	1	314	34.1	5.12	2.23	1	metabolic process;regulation of biological process	cytoplasm;cytosol;membrane;nucleus	protein binding	Pf00515, Pf07719, Pf13181, Pf13414, Pf13424, Pf13431, Pf13432, Pf14559	64667	ENSRNOG00000019891.6	7				0							0	0	0	0	0	0	98.4	121.5	72.7	106.9
O88267	Acot1	acyl-coenzyme A thioesterase 1 [OS=Rattus norvegicus]							High	Master Protein	0	37.985	22	7	31	1	1	419	46	6.8	70.9	7	metabolic process	cytoplasm;cytosol	catalytic activity	Pf01738, Pf04775, Pf08840	50559		6	Fatty acid elongation; Metabolic pathways; Biosynthesis of unsaturated fatty acids			0
O88339	Epn1	epsin-1 [OS=Rattus norvegicus]	1.141	1.14	1.305	1.421	1.212	1.179	High	Master Protein	0.01	3.372	4	1	1	1	1	575	60.1	4.81	2.89	1	regulation of biological process;response to stimulus;transport	cytoplasm;cytosol;membrane;nucleus	protein binding	Pf01417	117277		1	Endocytosis	WP5	EGFR1 Signaling Pathway	0							0	0	0	0	0	0	82.5	94.1	94	107.6
O88350	Rbbp9	Putative hydrolase RBBP9 [OS=Rattus norvegicus]	0.922	1.013	0.886	1.247	0.915	1.184	Medium	Master Protein	0.011	3.038	4	1	1	1	1	186	21	6.2	2.15	1	regulation of biological process	cytoplasm;nucleus	catalytic activity;protein binding		29459	ENSRNOG00000007972.5	3				0							0	0	0	0	0	0	96.2	88.7	97.5	85.2
O88453	Safb	Scaffold attachment factor B1 [OS=Rattus norvegicus]	0.974	0.97	1.066	0.938	1.066	1.297	High	Master Protein	0.004	5.578	2	2	3	2	1	931	104.5	5.35	5.5	2	metabolic process;regulation of biological process;response to stimulus	nucleus	DNA binding;protein binding;RNA binding	Pf00076, Pf02037, Pf13893, Pf14259	64196		9				0							0	0	0	0	0	0	95.5	93	92.7	101.8
O88483	Pdp1	[Pyruvate dehydrogenase [acetyl-transferring]]-phosphatase 1, mitochondrial [OS=Rattus norvegicus]	1.004	1.144	1.047	0.965	1.105	1.394	High	Master Protein	0	30.152	17	6	13	6	1	538	61.2	6.83	16.99	6	metabolic process;regulation of biological process	mitochondrion;organelle lumen	catalytic activity;metal ion binding;protein binding	Pf00481	54705		5		WP3916	Hexoses metabolism in proximal tubules	0							5.41	1.22	2.11	11.63	16.89	3.66	90.7	91.1	103.7	95
O88506	Stk39	STE20/SPS1-related proline-alanine-rich protein kinase [OS=Rattus norvegicus]	0.879	0.983	1.009	0.991	1.147	1.238	Medium	Master Protein	0.038	1.774	2	1	2	1	1	553	60	6.29	4	1	metabolic process;regulation of biological process;response to stimulus	cytoplasm;cytoskeleton;cytosol;membrane;nucleus	catalytic activity;nucleotide binding;protein binding	Pf00069, Pf07714, Pf12202	54348	ENSRNOG00000024808.5	3				0							0	0	0	0	0	0	96.4	84.7	94.7	97.2
O88588-1	Pacs1	Phosphofurin acidic cluster sorting protein 1 [OS=Rattus norvegicus]	1.541	1.548	1.578	1.482	1.517	2.344	High	Master Protein	0.004	6.303	2	1	2	1	1	961	104.6	7.75	8.71	1	cell organization and biogenesis;transport	Golgi	protein binding	Pf10254	171444		1				0							52.66	45.56	55.8	60.02	46.19	53.33	64	98.6	99	101
O88600	Hspa4	Heat shock 70 kDa protein 4 [OS=Rattus norvegicus]	1.129	1.042	0.992	0.883	0.861	1.01	High	Master Protein	0	86.47	27	19	48	19	1	840	94	5.21	102.32	19	cell organization and biogenesis;regulation of biological process;response to stimulus;transport	cytoplasm;cytosol;nucleus	nucleotide binding;protein binding	Pf00012, Pf06723	266759		10	Antigen processing and presentation			0	0.22587	0.695541	0.722802	0.414952	0.809979	0.531447	14.48	25.06	9.99	2.72	2.02	8.63	103.6	113.4	106.7	98.6
O88637	Pcyt2	ethanolamine-phosphate cytidylyltransferase [OS=Rattus norvegicus]	0.709	0.674	0.786	0.76	0.771	0.999	High	Master Protein	0	18.529	5	3	7	3	1	404	45.2	6.67	20.54	3	metabolic process		catalytic activity	Pf01467	89841	ENSRNOG00000036684.5	10	Metabolic pathways; Glycerophospholipid metabolism			0							7.97	2.96	7.62	14.13	11.31	82.92	124.1	88	83.7	97.5
O88656	Arpc1b	Actin-related protein 2/3 complex subunit 1B [OS=Rattus norvegicus]	0.773	0.792	0.997	0.685	0.705	0.757	High	Master Protein	0.004	6.042	8	2	3	2	1	372	41	8.35	5.92	2	cell organization and biogenesis;regulation of biological process;response to stimulus	cytoplasm;cytoskeleton	protein binding;structural molecule activity	Pf00400	54227	ENSRNOG00000000991.6	12	Fc gamma R-mediated phagocytosis; Regulation of actin cytoskeleton; Bacterial invasion of epithelial cells; Endocytosis; Salmonella infection			0							0	0	0	0	0	0	120.7	93.3	95.6	120.4
O88658	Kif1b	Kinesin-like protein KIF1B [OS=Rattus norvegicus]							Medium	Master Protein	0.012	2.572	1	1	1	1	1	1816	204	5.64	2.12	1	cell communication;cellular component movement;metabolic process;regulation of biological process;response to stimulus;transport	cytoplasm;cytoskeleton;membrane;mitochondrion	catalytic activity;motor activity;nucleotide binding;protein binding	Pf00169, Pf00225, Pf00498, Pf12423, Pf12473	117548	ENSRNOG00000057626.1	5				0
O88761	Psmd1	26S proteasome non-ATPase regulatory subunit 1 [OS=Rattus norvegicus]	1.051	0.971	0.983	0.94	1	0.965	High	Master Protein	0	33.643	10	9	20	9	1	953	105.7	5.39	25.11	9	metabolic process;regulation of biological process	membrane;nucleus;proteasome	catalytic activity;enzyme regulator activity	Pf01851, Pf13513, Pf13646	83806		9	Epstein-Barr virus infection; Proteasome	WP457; WP302	TNF-alpha NF-kB Signaling Pathway; Proteasome Degradation	0	0.715364	0.869827	0.888087	0.62699	0.70527	0.640551	2.89	9.07	12.74	9.34	10.91	12.61	104.3	101.8	101.2	101.1
O88767	Park7	protein/nucleic acid deglycase DJ-1 [OS=Rattus norvegicus]	0.845	0.832	0.898	0.877	0.89	0.801	High	Master Protein	0	62.745	48	8	78	8	1	189	20	6.77	162.61	8	cell communication;cell organization and biogenesis;defense response;metabolic process;regulation of biological process;response to stimulus;transport	chromosome;cytoplasm;cytosol;endoplasmic reticulum;membrane;mitochondrion;nucleus;organelle lumen	antioxidant activity;catalytic activity;DNA binding;enzyme regulator activity;metal ion binding;protein binding;RNA binding	Pf01965, Pf13278	117287	ENSRNOG00000018289.6	5	Parkinson's disease			0	0.155234	0.0543666	0.275161	0.293409	0.163949	0.044994	0.29	5.1	7.57	6.25	10.79	2.84	114.4	96.4	91.4	102.8
O88794	Pnpo	Pyridoxine-5'-phosphate oxidase [OS=Rattus norvegicus]	0.884	0.791	1.054	1.016	0.896	0.947	High	Master Protein	0	17.191	13	4	17	4	1	261	30.2	8.41	36.63	4	metabolic process	cytosol	catalytic activity;nucleotide binding;protein binding	Pf01243, Pf10590, Pf12766	64533	ENSRNOG00000046493.1	10	Metabolic pathways; Vitamin B6 metabolism	WP1311; WP1310	Folic Acid Network; Selenium Micronutrient Network	0	0.146495	0.113491	0.698178	0.683806	0.22852	0.108118	8.04	1.66	1.5	7.94	8.49	3.52	105	102.2	82.9	110.7
O88869	Rassf9	Ras association domain-containing protein 9 [OS=Rattus norvegicus]							Low	Master Protein	0.06	1.583	4	1	2	1	1	435	49.5	5.3	0	1	metabolic process;regulation of biological process;response to stimulus;transport	cytosol;endosome;membrane	catalytic activity;protein binding;transporter activity		65053		7				0
O88884	Akap1	A-kinase anchor protein 1, mitochondrial [OS=Rattus norvegicus]	0.923	0.957	1.017	1.039	0.951	0.96	High	Master Protein	0.009	3.75	2	2	2	2	1	854	91.7	5.05	0	2	metabolic process;regulation of biological process;response to stimulus	membrane;mitochondrion;organelle lumen	catalytic activity;protein binding;RNA binding;structural molecule activity	Pf00013, Pf00567, Pf13014	114124		10		WP73	G Protein Signaling Pathways	0							0	0	0	0	0	0	102	94.1	97.6	103.7
O88900	Grb14	growth factor receptor-bound protein 14 [OS=Rattus norvegicus]	1.094	1.063	1.247	1.11	1.22	1.162	High	Master Protein	0	12.329	7	4	6	4	1	538	60.6	8.54	6.72	4	regulation of biological process;response to stimulus	cytoplasm;endosome;Golgi;membrane	protein binding	Pf00017, Pf00169, Pf00788, Pf08947	58844		3		WP5; WP439	EGFR1 Signaling Pathway; Insulin Signaling	0	0.41991	0.206772	0.471027	0.336156	0.0912136	0.113921	11.61	1.31	44.59	19.38	2.81	7.19	89.6	87.6	96	111.8
O88989	Mdh1	Malate dehydrogenase, cytoplasmic [OS=Rattus norvegicus]	0.807	0.8	0.867	0.891	0.897	0.753	High	Master Protein	0	98.308	36	12	275	12	1	334	36.5	6.58	574.1	12	metabolic process	cytoplasm;cytosol;mitochondrion	catalytic activity;nucleotide binding	Pf00056, Pf02866	24551	ENSRNOG00000008103.7	14	Proximal tubule bicarbonate reclamation; Citrate cycle (TCA cycle); Metabolic pathways; Cysteine and methionine metabolism; Pyruvate metabolism; Glyoxylate and dicarboxylate metabolism; Carbon metabolism	WP347; WP3916; WP337	TCA Cycle; Hexoses metabolism in proximal tubules; Glycolysis and Gluconeogenesis	0	0.0135647	0.0335702	0.00169506	0.00977628	0.00118487	0.010516	2.69	0.97	0.79	1.11	0.01	0.9	117	94.4	93.3	101.4
O88994	Marc2	Mitochondrial amidoxime reducing component 2 [OS=Rattus norvegicus]	1.052	1.022	1.099	1.035	1.053	1.268	High	Master Protein	0.001	7.846	8	3	3	3	1	338	38.2	8.68	5.23	3	metabolic process	membrane;mitochondrion	catalytic activity;metal ion binding	Pf03473, Pf03476	171451		13				0							7.07	5.02	6.11	3.27	5.65	7.09	91.9	96.7	93.9	101
O89046	Coro1b	Coronin-1B [OS=Rattus norvegicus]	1.061	1.107	1.039	1.018	1.082	1.259	High	Master Protein	0	9.788	10	4	4	4	1	484	53.8	5.97	9.88	4	cell organization and biogenesis;cellular component movement;regulation of biological process;response to stimulus	cytoplasm;cytoskeleton;cytosol;membrane	protein binding	Pf00400, Pf08953, Pf08954	29474		1				0							5.53	9.52	10.6	3.18	16.87	1.33	92.6	98.3	102.6	96.3
O89049	Txnrd1	Thioredoxin reductase 1, cytoplasmic [OS=Rattus norvegicus]	1.017	0.912	1.036	1.197	1.055	1.046	High	Master Protein	0	29.567	14	5	14	5	1	499	54.6	6.47	29.2	5	cell organization and biogenesis;cell proliferation;cellular homeostasis;metabolic process;regulation of biological process;response to stimulus	cytoplasm;cytosol;mitochondrion;nucleus	antioxidant activity;catalytic activity;metal ion binding;nucleotide binding;protein binding	Pf00070, Pf02852, Pf07992, Pf13738	58819		7	Selenocompound metabolism; Pyrimidine metabolism	WP1311; WP173; WP1293	Folic Acid Network; Oxidative Stress; Selenium metabolism Selenoproteins	0							3.3	10.4	25.96	11.73	19.24	12.8	97.2	98.9	88.6	100.7
P00159	CYTB	cytochrome b [OS=Rattus norvegicus]	0.653	0.601	1.048	0.759	0.74	0.55	High	Master Protein	0.004	5.278	2	1	2	1	1	380	43	7.99	6.07	1	metabolic process;response to stimulus;transport	membrane;mitochondrion	catalytic activity;metal ion binding;protein binding;transporter activity	Pf00032, Pf00033, Pf13631	26192	ENSRNOG00000031766.3	MT	Alzheimer's disease; Oxidative phosphorylation; Metabolic pathways; Parkinson's disease; Non-alcoholic fatty liver disease (NAFLD); Cardiac muscle contraction; Huntington's disease	WP59	Electron Transport Chain	0							0	0	0	0	0	0	128.9	84.2	77.5	135.1
P00173	Cyb5a	Cytochrome b5 [OS=Rattus norvegicus]	0.937	0.907	1.067	0.918	1.074	1.023	High	Master Protein	0	28.269	46	5	15	5	1	134	15.3	4.98	44.08	5	metabolic process;response to stimulus;transport	cytosol;endoplasmic reticulum;membrane;mitochondrion	metal ion binding;protein binding	Pf00173	64001	ENSRNOG00000015205.6	18				0	0.77406	0.239788	0.107978	0.370372	0.837622	0.797195	5.77	10.55	1.27	9.13	2.41	2.55	95.9	94.3	86.9	111.3
P00388	Por	NADPH--cytochrome P450 reductase [OS=Rattus norvegicus]	0.92	0.959	0.933	0.936	0.953	0.982	High	Master Protein	0	31.904	11	6	20	6	1	678	76.9	5.48	50.31	6	metabolic process;regulation of biological process;response to stimulus	endoplasmic reticulum;membrane;mitochondrion	catalytic activity;nucleotide binding;protein binding	Pf00175, Pf00258, Pf00667	29441	ENSRNOG00000001442.3	12				0							8.41	2.39	12.45	4.87	7.24	5.35	104.6	96.3	100.3	97.6
P00406	COX2	Cytochrome c oxidase subunit 2 [OS=Rattus norvegicus]	0.826	0.904	0.817	0.925	1.011	0.88	High	Master Protein	0	57.351	31	6	170	6	1	227	25.9	4.73	279.49	6	metabolic process;response to stimulus;transport	membrane;mitochondrion	catalytic activity;metal ion binding;transporter activity	Pf00116, Pf02790	26198	ENSRNOG00000030371.3	MT	Alzheimer's disease; Oxidative phosphorylation; Metabolic pathways; Parkinson's disease; Non-alcoholic fatty liver disease (NAFLD); Cardiac muscle contraction; Huntington's disease	WP1311; WP59; WP1310	Folic Acid Network; Electron Transport Chain; Selenium Micronutrient Network	0	0.0311724	0.247452	0.10808	0.0760357	0.579583	0.210779	2.66	10.04	12.15	1.13	3.37	5.29	108	93.5	99.6	88.2
P00481	Otc	Ornithine carbamoyltransferase, mitochondrial [OS=Rattus norvegicus]	0.907	1.095	1.315	1.054	1.067	1.019	High	Master Protein	0.001	7.634	10	3	3	3	1	354	39.9	9.1	4.23	3	cell organization and biogenesis;metabolic process;response to stimulus	cytoplasm;membrane;mitochondrion;organelle lumen	catalytic activity	Pf00185, Pf02729	25611	ENSRNOG00000003370.7	X	Biosynthesis of amino acids; Metabolic pathways; Arginine biosynthesis	WP153	Urea cycle and metabolism of amino groups	0							0	0	0	0	0	0	89.5	81.2	98	117.7
P00502	Gsta2	Glutathione S-transferase alpha-1 [OS=Rattus norvegicus]	0.869	0.916	1.037	1.118	1.138	0.973	High	Master Protein	0	15.724	17	4	10	1	1	222	25.6	8.79	28.47	4	cell differentiation;metabolic process;response to stimulus	cytoplasm;cytosol;membrane;nucleus	antioxidant activity;catalytic activity;protein binding	Pf00043, Pf02798, Pf13336, Pf13417	24422		8	Platinum drug resistance; Chemical carcinogenesis; Metabolism of xenobiotics by cytochrome P450; Glutathione metabolism; Drug metabolism - cytochrome P450	WP1286; WP469; WP1280	Metapathway biotransformation; Glutathione metabolism; Keap1-Nrf2	0							0	0	0	0	0	0	99.5	86.5	91.1	103.2
P00507	Got2	Aspartate aminotransferase, mitochondrial [OS=Rattus norvegicus]	0.821	0.844	0.802	0.915	0.925	0.844	High	Master Protein	0	124.02	30	16	381	16	1	430	47.3	9	916.96	16	metabolic process;response to stimulus;transport	cell surface;membrane;mitochondrion;organelle lumen	catalytic activity;protein binding;RNA binding	Pf00155	25721	ENSRNOG00000011782.6	19	Tyrosine metabolism; Arginine and proline metabolism; Phenylalanine, DSyrosine and tryptophan biosynthesis; 2-Oxocarboxylic acid metabolism; Fat digestion and absorption; Biosynthesis of amino acids; Metabolic pathways; Cysteine and methionine metabolism; Arginine biosynthesis; Alanine, aspartate and glutamate metabolism; Phenylalanine metabolism; Carbon metabolism	WP337; WP3916; WP104	Glycolysis and Gluconeogenesis; Hexoses metabolism in proximal tubules; Alanine and aspartate metabolism	0	0.0241532	0.0656047	0.0240454	0.048917	0.122062	0.00787177	3.33	1.64	3.12	3.65	1.32	0.58	114	90.8	96.7	91.9
P00564	Ckm	Creatine kinase M-type [OS=Rattus norvegicus]	0.788	0.785	0.874	0.873	0.898	0.697	High	Master Protein	0	177.268	44	18	406	16	1	381	43	7.06	961.18	18	metabolic process;response to stimulus	cytoplasm	catalytic activity;nucleotide binding	Pf00217, Pf02807	24265		1	Arginine and proline metabolism; Metabolic pathways	WP153	Urea cycle and metabolism of amino groups	3	0.00147965	0.0281031	0.0423621	0.0302287	0.0244811	0.0186383	0.18	3.82	0.69	2.64	2.98	6.14	118.8	92.2	92	105.2
P00689	Amy2; Amy2a3	Pancreatic alpha-amylase [OS=Rattus norvegicus]	0.994	0.975	1.212	1.127	0.938	1.259	Medium	Master Protein	0.029	1.881	2	1	1	1	1	508	57.1	8.07	0	1	metabolic process	extracellular	catalytic activity;metal ion binding;protein binding	Pf00128, Pf02806	497039		2	Starch and sucrose metabolism; Metabolic pathways; Carbohydrate digestion and absorption			0							0	0	0	0	0	0	96	95.4	93.6	116.4
P00697	Lyz2	Lysozyme c-1 [OS=Rattus norvegicus]	0.992	1.044	1.301	2.633	1.423	1.199	High	Master Protein	0.004	5.501	18	2	3	2	1	148	16.7	9.1	6.69	2	defense response;metabolic process;response to stimulus	cytoplasm;extracellular;organelle lumen	catalytic activity;protein binding	Pf00062	25211		7				0							5.77	0.05	6.13	15.68	2.65	5.01	75.8	75.2	79.2	98.7
P00762	Prss1	Anionic trypsin-1 [OS=Rattus norvegicus]	0.773	1.018	1.271	1.066	1.481	0.979	Medium	Master Protein	0.029	1.882	8	1	1	1	1	246	25.9	4.89	2.1	1	metabolic process;response to stimulus	extracellular	catalytic activity;metal ion binding	Pf00089	24691	ENSRNOG00000032156.3	4	Pancreatic secretion; Influenza A; Neuroactive ligand-receptor interaction; Protein digestion and absorption			0							0	0	0	0	0	0	92.1	71.2	93.7	117
P00786	Ctsh	Pro-cathepsin H [OS=Rattus norvegicus]							Medium	Master Protein	0.011	3.329	4	1	1	1	1	333	37.1	8.41	2.52	1	cell death;metabolic process;regulation of biological process;response to stimulus	cytosol;vacuole	catalytic activity;enzyme regulator activity;protein binding;receptor activity;signal transducer activity	Pf00112, Pf08246	25425		8	Apoptosis; Lysosome			0
P00787	Ctsb	Cathepsin B [OS=Rattus norvegicus]	1.104	1.155	1.081	0.923	0.964	1.444	High	Master Protein	0	14.424	15	4	8	4	1	339	37.4	5.6	9.87	4	cell differentiation;metabolic process;regulation of biological process;response to stimulus	cell surface;cytoplasm;extracellular;membrane;mitochondrion;vacuole	catalytic activity;protein binding	Pf00112, Pf08127	64529		15				0							15.13	10.65	33.39	18.33	1.24	2.4	91.3	100.7	105.4	98.7
P00884	Aldob	fructose-bisphosphate aldolase B [OS=Rattus norvegicus]	0.926	0.985	1.117	1.135	1.036	0.98	High	Master Protein	0	44.728	25	8	50	7	1	364	39.6	8.4	112.83	8	cell communication;cell organization and biogenesis;metabolic process;regulation of biological process;response to stimulus	cytoplasm;cytoskeleton;cytosol;membrane;nucleus;vacuole	catalytic activity;protein binding	Pf00274	24190		5		WP337; WP3916	Glycolysis and Gluconeogenesis; Hexoses metabolism in proximal tubules	0	0.495388	0.529197	0.245082	0.332917	0.299315	0.636316	1.23	9.03	7.63	23.63	6.2	1.13	92.9	94.2	91.5	103.7
P01015	Agt	Angiotensinogen [OS=Rattus norvegicus]	1.163	1.02	2.254	1.194	1.125	1.423	High	Master Protein	0	11.131	8	3	4	3	1	477	51.9	5.57	11.09	3	cell differentiation;cell growth;cell organization and biogenesis;cell proliferation;cellular homeostasis;metabolic process;regulation of biological process;response to stimulus;transport	cytoplasm;extracellular;mitochondrion	enzyme regulator activity;protein binding	Pf00079	24179	ENSRNOG00000018445.4	19	Renin secretion; Renin-angiotensin system	WP557; WP155	ACE Inhibitor Pathway; Adipogenesis	0							0.77	2.59	16.29	19.53	3.98	30.73	78.3	91	79.9	176.5
P01026	C3	Complement C3 [OS=Rattus norvegicus]	0.964	0.815	0.89	0.87	0.827	1.015	High	Master Protein	0	257.526	34	50	179	50	1	1663	186.3	6.54	405.71	50	cell organization and biogenesis;coagulation;defense response;metabolic process;regulation of biological process;response to stimulus	extracellular	enzyme regulator activity;protein binding	Pf00207, Pf01759, Pf01821, Pf01835, Pf07677, Pf07678, Pf07703, Pf10569, Pf11974	24232		9	Herpes simplex infection; Viral carcinogenesis; Chagas disease (American trypanosomiasis); Systemic lupus erythematosus; Legionellosis; Pertussis; Tuberculosis; Staphylococcus aureus infection; Leishmaniasis; Complement and coagulation cascades; Phagosome	WP81; WP547	Complement Activation, Classical Pathway; Complement and Coagulation Cascades	0	0.308111	0.157563	0.240249	0.203631	0.150106	0.542397	1.74	14.15	10.29	8.81	4.6	3.36	111.5	107.5	92.4	99.3
P01048	Kng1; Kng2	T-kininogen 1 [OS=Rattus norvegicus]	1.457	1.442	2.194	2.287	1.514	1.61	High	Master Protein	0	34.622	17	6	28	4	1	430	47.7	6.52	73.41	6	cellular homeostasis;defense response;regulation of biological process;response to stimulus	extracellular	enzyme regulator activity;protein binding	Pf00031	24903		11		WP547; WP557	Complement and Coagulation Cascades; ACE Inhibitor Pathway	0	0.0347132	0.0151352	0.0146381	0.0299362	0.0308849	0.0153047	3.48	0.14	17.08	21.87	17.7	14.52	65.5	86.8	94.4	133.6
P01161	Nppa	Natriuretic peptides A [OS=Rattus norvegicus]	11.804	2.535	3.296	1.455	2.11	9.505	High	Master Protein	0	56.138	48	5	83	5	1	152	16.5	7.3	195.96	5	cell growth;metabolic process;regulation of biological process;response to stimulus	cytoplasm;extracellular;nucleus;vacuole	protein binding	Pf00212	24602	ENSRNOG00000008176.5	5	HIF-1 signaling pathway			0	0.00993198	0.0357814	0.0173629	0.0733839	0.0380809	0.00805606	56.27	17.21	30.13	24.67	36.09	42.97	22.5	265.9	70.9	75.6
P01835	LOC500180	Ig kappa chain C region, B allele [OS=Rattus norvegicus]	2.079	1.272	1.92	1.417	1.787	1.748	High	Master Protein	0	42.363	34	5	52	1	1	106	11.6	5.16	129.2	5				Pf07654	500180		3				4	0.00844327	0.107515	0.00620091	0.0049601	0.0108289	0.00635588	5.34	16.15	0.88	0.46	15.15	7.28	66.6	130	84.8	115.9
P01836	LOC500183; Igkc	Ig kappa chain C region, A allele [OS=Rattus norvegicus]	1.354	4.921	1.355	1.348	1.359	1.698	High	Master Protein	0	34.706	40	5	47	1	1	106	11.7	5.16	109.89	5	cell differentiation;cell organization and biogenesis;defense response;metabolic process;regulation of biological process;response to stimulus		protein binding	Pf07654	500183		4				0							0	0	0	0	0	0	46.8	63.4	230.5	63.5
P01946	Hba-a2; Hba1; Hba2	Hemoglobin subunit alpha-1/2 [OS=Rattus norvegicus]	0.977	0.724	0.845	0.895	0.663	0.865	High	Master Protein	0	112.698	63	8	588	8	1	142	15.3	7.97	1485.36	8	cell organization and biogenesis;metabolic process;regulation of biological process;response to stimulus;transport	membrane	antioxidant activity;catalytic activity;metal ion binding;protein binding;transporter activity	Pf00042	25632; 360504	ENSRNOG00000029886.3	10	Malaria; African trypanosomiasis			0	0.587415	0.049117	0.0237121	0.000392011	0.00632283	0.0241736	9.61	7.72	4.11	0.12	0.07	0.66	115.2	116.5	83.4	95.7
P02091	Hbb	Hemoglobin subunit beta-1 [OS=Rattus norvegicus]	1.004	0.716	0.822	0.876	0.658	0.887	High	Master Protein	0	97.371	62	10	616	3	1	147	16	8.07	1281.39	10	cell organization and biogenesis;metabolic process;regulation of biological process;response to stimulus;transport		antioxidant activity;catalytic activity;metal ion binding;protein binding;transporter activity	Pf00042	24440		1	Malaria; African trypanosomiasis			0	0.858305	0.0252077	0.000472661	0.0379866	0.007608	0.239544	13.25	6.11	0.65	2.1	1.93	13	114.2	113.8	83.8	93.2
P02262	Hist2h2aa3	histone H2A type 1 [OS=Rattus norvegicus]	0.898	0.822	1.116	1.093	1.01	1.044	High	Master Protein	0	48.317	55	5	98	3	1	130	14.1	10.9	225.54	5	regulation of biological process	chromosome;nucleus	DNA binding;protein binding	Pf00125, Pf00808	365877		2				2	0.0742932	0.119706	0.0364431	0.101613	0.355366	0.277371	6.48	13.08	2.33	2.91	1.64	7.19	100.6	90.3	83.1	112.2
P02401	Rplp2; LOC100911575	60S acidic ribosomal protein P2 [OS=Rattus norvegicus]	1.039	0.895	1.186	1.046	1.075	1.037	High	Master Protein	0	26.853	67	4	24	4	1	115	11.7	4.54	63.44	4	metabolic process;regulation of biological process;response to stimulus	membrane;ribosome	metal ion binding;structural molecule activity	Pf00428	140662; 100911575	ENSRNOG00000002116.6; ENSRNOG00000037607.2	1	Ribosome	WP30	Cytoplasmic Ribosomal Proteins	0	0.690495	0.367116	0.2765	0.459388	0.299558	0.421077	21.57	3.81	2.3	12.7	11.23	9.8	96.7	100.5	86.5	104.7
P02454	Col1a1	Collagen alpha-1(I) chain [OS=Rattus norvegicus]	1.561	1.73	1.565	2.341	1.703	3.234	High	Master Protein	0	37.235	6	8	30	8	1	1453	137.9	5.92	76.29	8	cell communication;cell differentiation;cell organization and biogenesis;metabolic process;regulation of biological process;response to stimulus;transport	cytoplasm;endoplasmic reticulum;extracellular;Golgi	metal ion binding;protein binding;structural molecule activity	Pf00093, Pf01391, Pf01410	29393	ENSRNOG00000003897.6	10	ECM-receptor interaction; AGE-RAGE signaling pathway in diabetic complications; Focal adhesion; Amoebiasis; PI3K-Akt signaling pathway; Platelet activation; Protein digestion and absorption	WP227; WP40; WP590; WP188	Osteoblast; Inflammatory Response Pathway; Cardiovascular Signaling; Focal Adhesion	0	0.0115743	0.0199569	0.0731156	0.00403032	0.0158175	0.024351	1.62	1.37	26.82	12.4	11.54	3.78	54.6	76.4	107.3	85.5
P02466	Col1a2	Collagen alpha-2(I) chain [OS=Rattus norvegicus]	1.558	2.047	1.771	2.953	2.021	2.259	High	Master Protein	0	14.402	3	4	14	4	1	1372	129.5	9.33	30.91	4	cell organization and biogenesis;regulation of biological process;response to stimulus	endoplasmic reticulum;extracellular	metal ion binding;protein binding;structural molecule activity	Pf01391, Pf01410	84352		4	ECM-receptor interaction; AGE-RAGE signaling pathway in diabetic complications; Focal adhesion; Amoebiasis; PI3K-Akt signaling pathway; Platelet activation; Protein digestion and absorption	WP40; WP188	Inflammatory Response Pathway; Focal Adhesion	0	0.000185268	0.0127831	0.05946	0.00736291	0.0388849	0.0101467	0.34	16.95	33.18	6.74	11.44	14.17	51.2	79.6	111.4	90.7
P02563	Myh6	myosin-6 [OS=Rattus norvegicus]	2.929	2.814	1.848	1.785	1.954	2.326	High	Master Protein	0	1493.81	58	127	3343	35	1	1938	223.4	5.74	8133.33	127	cell organization and biogenesis;cellular component movement;metabolic process;regulation of biological process;response to stimulus	cytoplasm;cytoskeleton;mitochondrion	catalytic activity;motor activity;nucleotide binding;protein binding;structural molecule activity	Pf00038, Pf00063, Pf01576, Pf02736, Pf04111, Pf05266, Pf05483, Pf05557, Pf05911, Pf06160, Pf07888, Pf09726, Pf12128, Pf13514	29556		15		WP316	Striated Muscle Contraction	126	0.00225864	0.0100984	0.021776	0.00186418	0.00733137	0.00947949	11.56	9.53	21.32	5.56	8.85	2.67	49.2	130.7	142.9	90.9
P02564	Myh7	Myosin-7 [OS=Rattus norvegicus]	2.443	4.364	2.291	3.211	2.455	3.047	High	Master Protein	0	1397.16	57	123	3034	30	1	1935	222.9	5.82	7484.61	123	cell organization and biogenesis;cellular component movement;metabolic process;regulation of biological process;response to stimulus	cytoplasm;cytoskeleton	catalytic activity;motor activity;nucleotide binding;protein binding;structural molecule activity	Pf00038, Pf00063, Pf01576, Pf02736, Pf04111, Pf05557, Pf05911, Pf06160, Pf07888, Pf09726, Pf12128, Pf13514, Pf13851	29557		15	Tight junction; Adrenergic signaling in cardiomyocytes; Viral myocarditis; Dilated cardiomyopathy; Cardiac muscle contraction; cGMP-PKG signaling pathway; Hypertrophic cardiomyopathy (HCM)			4	0.0100881	0.000652501	0.0101657	0.00383092	0.00855433	0.0236733	21.55	1.82	17.89	16.23	6.95	20.55	40.4	91.5	158.9	84
P02600-1	Myl1	Myosin light chain 1/3, skeletal muscle isoform [OS=Rattus norvegicus]							High	Master Protein	0	16.748	17	3	13	1	1	189	20.7	5.03	36.32	3			metal ion binding	Pf13499	56781	ENSRNOG00000013262.7	9		WP520; WP316; WP351	G13 Signaling Pathway; Striated Muscle Contraction; Regulation of Actin Cytoskeleton	0
P02650	Apoe	Apolipoprotein E [OS=Rattus norvegicus]	1.018	1.139	0.995	0.867	1.043	1.558	High	Master Protein	0	104.59	49	16	99	16	1	312	35.7	5.27	220.34	16	cell differentiation;cell organization and biogenesis;cellular homeostasis;metabolic process;regulation of biological process;response to stimulus;transport	cell surface;cytoplasm;endoplasmic reticulum;endosome;extracellular;Golgi;membrane;nucleus;vacuole	antioxidant activity;catalytic activity;enzyme regulator activity;metal ion binding;protein binding;transporter activity	Pf01442, Pf10186	25728	ENSRNOG00000018454.7	1	Alzheimer's disease	WP145; WP632	Statin Pathway; Cholesterol metabolism	0	0.674742	0.0660417	0.680742	0.0136662	0.347723	0.0409463	8.99	6.42	3.78	1.79	8.03	21	93.6	91.5	106.7	93.2
P02651	Apoa4	Apolipoprotein A-IV [OS=Rattus norvegicus]	1.246	1.059	0.841	1.223	1.406	1.343	High	Master Protein	0	26.247	22	8	16	8	1	391	44.4	5.22	34	8	cell organization and biogenesis;defense response;metabolic process;regulation of biological process;response to stimulus;transport	cell surface;extracellular	antioxidant activity;catalytic activity;enzyme regulator activity;metal ion binding;protein binding;transporter activity	Pf01442, Pf07902, Pf12128, Pf13654, Pf15642	25080		8	Fat digestion and absorption; Vitamin digestion and absorption	WP145	Statin Pathway	0							15.75	10.43	1.68	8.77	12	2.11	86.4	107.7	91.5	72.7
P02680-1	Fgg	Fibrinogen gamma chain [OS=Rattus norvegicus]	0.784	0.902	0.923	0.785	0.717	0.896	High	Master Protein	0	27.032	17	7	13	7	1	445	50.6	5.96	21.73	7	cell organization and biogenesis;coagulation;metabolic process;regulation of biological process;response to stimulus;transport	cell surface;cytoplasm;extracellular	metal ion binding;protein binding;structural molecule activity	Pf00147, Pf05911, Pf08702	24367		2	Staphylococcus aureus infection; Platelet activation; Complement and coagulation cascades	WP255	Blood Clotting Cascade	0	0.0647683	0.0805787	0.116502	0.0492764	0.0321752	0.13831	0.83	0.88	3.18	7.19	6.26	5.37	122	99.4	104	108.3
P02692	Fabp1	Fatty acid-binding protein, liver [OS=Rattus norvegicus]	1.121	0.9	1.157	1.073	1.032	0.963	High	Master Protein	0	20.781	43	4	16	4	1	127	14.3	8.07	20.21	4	regulation of biological process;response to stimulus;transport	cytoplasm;cytosol;nucleus;organelle lumen	antioxidant activity;catalytic activity;protein binding;transporter activity	Pf00061, Pf14651	24360	ENSRNOG00000006675.5	4	Fat digestion and absorption; PPAR signaling pathway	WP1293	Selenium metabolism Selenoproteins	0							25.05	4.15	6.48	12.55	12.19	17.87	92.6	103.9	83.4	107.2
P02696	Rbp1	Retinol-binding protein 1 [OS=Rattus norvegicus]	1.174	0.985	1.154	1.008	0.982	1.03	Medium	Master Protein	0.017	2.215	7	1	1	1	1	135	15.8	5.25	0	1	metabolic process;regulation of biological process;response to stimulus;transport	cytoplasm;cytosol	transporter activity	Pf00061	25056	ENSRNOG00000013794.4	8		WP1297	Retinol metabolism	0							0	0	0	0	0	0	95	111.5	93.6	109.6
P02764	Orm1	Alpha-1-acid glycoprotein [OS=Rattus norvegicus]	1.488	1.289	2.711	3.245	1.576	1.137	High	Master Protein	0	9.862	19	4	8	4	1	205	23.6	5.91	16.22	4	defense response;regulation of biological process;response to stimulus;transport	extracellular		Pf00061	24614		5				0	0.0193426	0.260055	0.052044	0.0339215	0.0744753	0.481775	12.06	23.73	40.1	38.8	23.54	7.35	62.5	93	63.5	169.3
P02770	Alb	Serum albumin [OS=Rattus norvegicus]	1.161	0.737	1.159	0.968	0.873	1.24	High	Master Protein	0	164.372	29	20	387	20	1	608	68.7	6.48	991.4	20	cell communication;regulation of biological process;response to stimulus;transport	cytoplasm;endoplasmic reticulum;extracellular;Golgi;nucleus	DNA binding;metal ion binding;protein binding	Pf00273	24186		14	Thyroid hormone synthesis			0	0.267086	0.155338	0.0911427	0.0414973	0.00515667	0.11632	11.36	12.31	8.47	0.44	0.76	17.67	99.5	115.4	73.6	115.2
P03889	ND1	NADH-ubiquinone oxidoreductase chain 1 [OS=Rattus norvegicus]	1.197	0.707	0.81	0.779	0.681	0.756	High	Master Protein	0.002	7.216	5	2	7	2	1	318	36.1	6.93	10.75	2	metabolic process;response to stimulus;transport	membrane;mitochondrion	catalytic activity	Pf00146	26193	ENSRNOG00000030644.4	MT	Oxidative phosphorylation; Metabolic pathways; Parkinson's disease	WP1283; WP59	Oxidative phosphorylation; Electron Transport Chain	0							44.49	4.06	14.89	10.97	5.56	2.32	116.9	139.9	82.7	94.7
P04041	Gpx1	Glutathione peroxidase 1 [OS=Rattus norvegicus]	0.822	0.618	1.019	0.765	0.77	0.77	High	Master Protein	0	39.427	44	8	40	8	1	201	22.3	7.87	78.4	8	cell death;cell differentiation;cell proliferation;cellular component movement;cellular homeostasis;metabolic process;regulation of biological process;response to stimulus	cytoplasm;cytosol;mitochondrion;nucleus	antioxidant activity;catalytic activity;protein binding	Pf00255	24404		8	Arachidonic acid metabolism; Glutathione metabolism; Thyroid hormone synthesis; Amyotrophic lateral sclerosis (ALS); Huntington's disease	WP1286; WP173; WP1311; WP1293; WP469; WP1310	Metapathway biotransformation; Oxidative Stress; Folic Acid Network; Selenium metabolism Selenoproteins; Glutathione metabolism; Selenium Micronutrient Network	0	0.0968799	0.0788347	0.681188	0.0958369	0.218918	0.180785	9.14	3.94	2.93	4.66	5.53	4.93	125.1	93	77.3	110.7
P04182	Oat	Ornithine aminotransferase, mitochondrial [OS=Rattus norvegicus]	0.862	0.839	1.555	0.859	0.856	1.467	High	Master Protein	0	34.197	18	7	29	7	1	439	48.3	6.99	44.45	7	cell organization and biogenesis;metabolic process	cytoplasm;mitochondrion;organelle lumen	catalytic activity;protein binding	Pf00202	64313	ENSRNOG00000016807.5	1	Arginine and proline metabolism; Metabolic pathways	WP153	Urea cycle and metabolism of amino groups	0	0.0096012	0.102582	0.0110612	0.00249959	0.158224	0.0442827	2.46	3.81	10.15	0.86	4.45	2.19	91.8	77.9	77.1	144.6
P04256	Hnrnpa1	Heterogeneous nuclear ribonucleoprotein A1 [OS=Rattus norvegicus]	0.982	0.899	1.144	0.974	0.92	0.96	High	Master Protein	0	17.32	13	4	12	3	1	320	34.2	9.14	19.28	4	cell communication;metabolic process;regulation of biological process;response to stimulus;transport	cytoplasm;cytosol;membrane;nucleus;spliceosomal complex	catalytic activity;DNA binding;protein binding;RNA binding	Pf00076, Pf13893, Pf14259	29578		7	Spliceosome	WP529	mRNA processing	0							17.52	7.54	4.49	10.5	3.62	9.91	100.9	99.1	90.7	115.5
P04276	Gc	vitamin D-binding protein [OS=Rattus norvegicus]	0.847	0.642	0.93	0.988	0.658	1.202	High	Master Protein	0	18.023	8	5	15	5	1	476	53.5	5.86	23.44	5	metabolic process;response to stimulus;transport	cytosol;extracellular	protein binding;transporter activity	Pf00273, Pf09164	24384		14				0							10.2	15.91	44.66	14.07	26.16	0.84	112.9	95.6	72.5	105
P04550	Ptms	Parathymosin [OS=Rattus norvegicus]	1.011	0.828	1.054	1.003	1.041	0.928	High	Master Protein	0	12.788	23	2	11	2	1	102	11.6	4.2	32.42	2	regulation of biological process	cytosol	enzyme regulator activity;metal ion binding		83801	ENSRNOG00000060098.1	4				0	0.686169	0.140485	0.121753	0.905576	0.769465	0.654752	9.28	2.49	3.07	5.3	4.72	7.13	101.6	103.7	76.9	114.3
P04633	Ucp1	Mitochondrial brown fat uncoupling protein 1 [OS=Rattus norvegicus]	3.823	1.121	0.934	0.74	1.147	3.786	High	Master Protein	0.001	7.769	7	2	3	2	1	307	33.2	9.06	6.14	2	cell differentiation;metabolic process;regulation of biological process;response to stimulus;transport	membrane;mitochondrion	nucleotide binding;transporter activity	Pf00153	24860	ENSRNOG00000003580.4	19	PPAR signaling pathway; Huntington's disease	WP59; WP155	Electron Transport Chain; Adipogenesis	0							0	0	0	0	0	0	58.9	225.3	66	55
P04636	Mdh2	Malate dehydrogenase, mitochondrial [OS=Rattus norvegicus]	0.852	0.797	1.066	0.936	0.941	0.781	High	Master Protein	0	149.25	48	14	438	14	1	338	35.7	8.68	1187.55	14	metabolic process	membrane;mitochondrion;nucleus;organelle lumen	catalytic activity;nucleotide binding;protein binding;RNA binding	Pf00056, Pf01073, Pf01118, Pf02866, Pf13460	81829	ENSRNOG00000001440.4	12	Citrate cycle (TCA cycle); Metabolic pathways; Cysteine and methionine metabolism; Pyruvate metabolism; Glyoxylate and dicarboxylate metabolism; Carbon metabolism	WP3916; WP337; WP347	Hexoses metabolism in proximal tubules; Glycolysis and Gluconeogenesis; TCA Cycle	0	0.0797563	0.104541	0.882949	0.000611393	0.43483	0.018875	6.84	10.69	0.93	0.15	0.63	2.48	107.7	97.6	85.8	114
P04638	Apoa2	Apolipoprotein A-II [OS=Rattus norvegicus]	1.371	1.424	0.72	1.224	1.461	1.627	High	Master Protein	0	22.59	37	4	19	4	1	102	11.4	6.65	36.18	4	cell organization and biogenesis;defense response;metabolic process;regulation of biological process;response to stimulus;transport	extracellular	enzyme regulator activity;protein binding;transporter activity	Pf04711	25649	ENSRNOG00000003500.4	13	PPAR signaling pathway			0	0.0240648	0.0718896	0.020723	0.197596	0.0244863	0.00112482	11.82	7.67	0.97	14.11	6.07	0.25	78.4	101.1	114.2	56.4
P04639	Apoa1	Apolipoprotein A-I [OS=Rattus norvegicus]	1.281	1.068	1.089	1.13	1.194	1.357	High	Master Protein	0	53.644	39	9	57	9	1	259	30	5.74	107.58	9	cell organization and biogenesis;cell proliferation;cellular component movement;metabolic process;regulation of biological process;response to stimulus;transport	cell surface;extracellular;nucleus	enzyme regulator activity;protein binding;transporter activity	Pf01442	25081	ENSRNOG00000045679.2	8	Fat digestion and absorption; PPAR signaling pathway; Vitamin digestion and absorption; African trypanosomiasis	WP145	Statin Pathway	0	0.05	0.54142	0.85429	0.263849	0.0792835	0.115244	9.64	11.4	3.01	18.46	6.05	26.92	86.1	111.5	90.3	85.5
P04642	Ldha	L-lactate dehydrogenase A chain [OS=Rattus norvegicus]	0.803	0.818	0.827	0.849	0.779	0.808	High	Master Protein	0	76.553	36	13	127	11	1	332	36.4	8.27	269.72	13	cell communication;metabolic process;regulation of biological process;response to stimulus	cytoplasm;cytosol;membrane;mitochondrion;nucleus	catalytic activity;nucleotide binding;protein binding	Pf00056, Pf02866	24533	ENSRNOG00000013009.2	1	Glycolysis / Gluconeogenesis; Central carbon metabolism in cancer; Metabolic pathways; Cysteine and methionine metabolism; Pyruvate metabolism; HIF-1 signaling pathway; Propanoate metabolism; Glucagon signaling pathway	WP337; WP3916	Glycolysis and Gluconeogenesis; Hexoses metabolism in proximal tubules	0	0.0117703	0.0365242	0.043395	0.0468702	0.0556755	0.175294	2.49	0.86	7.08	0.66	8.4	11.64	122.5	93.8	96.4	100.7
P04644	Rps17; LOC100365810	40S ribosomal protein S17 [OS=Rattus norvegicus]	0.98	0.936	0.936	0.943	1.041	1.143	High	Master Protein	0.004	5.298	23	2	4	2	1	135	15.5	9.77	2.31	2	cell organization and biogenesis;metabolic process	membrane;ribosome	RNA binding;structural molecule activity	Pf00833	29286; 100365810	ENSRNOG00000045885.1	1; 8	Ribosome			0							5.03	10.14	10.07	6.73	10.49	3.16	99.5	97.6	93.2	93.1
P04646	LOC100359498; LOC100910496; Rpl35a; LOC100359825; LOC100361473; LOC103690996; LOC108349682	60S ribosomal protein L35a [OS=Rattus norvegicus]	1.22	1.074	0.969	0.988	0.965	1.42	High	Master Protein	0.004	6.415	23	3	3	3	1	110	12.5	10.89	4.93	3	metabolic process	membrane;mitochondrion;ribosome	RNA binding;structural molecule activity	Pf01247	100359498; 57809; 103690996; 108349682	ENSRNOG00000031641.4; ENSRNOG00000047557.1; ENSRNOG00000032348.2; ENSRNOG00000032303.2; ENSRNOG00000049536.1	11; 12; 5; 6; 1	Ribosome	WP30	Cytoplasmic Ribosomal Proteins	0							11.87	1.08	13.14	15.8	16.84	11.07	90.7	110.7	97.4	87.9
P04692	Tpm1	Tropomyosin alpha-1 chain [OS=Rattus norvegicus]	1.01	0.886	1.086	1.037	1.122	0.781	High	Master Protein	0	210.461	61	26	585	9	1	284	32.7	4.74	1381.44	26	cell organization and biogenesis;cellular component movement;regulation of biological process;response to stimulus	cytoplasm;cytoskeleton;cytosol	protein binding;structural molecule activity	Pf00261, Pf12718	24851	ENSRNOG00000018184.8	8	Adrenergic signaling in cardiomyocytes; MicroRNAs in cancer; Dilated cardiomyopathy; Cardiac muscle contraction; Hypertrophic cardiomyopathy (HCM)	WP316	Striated Muscle Contraction	22	0.801118	0.356235	0.333163	0.362386	0.0489681	0.00494908	17.48	22.22	15.91	7.8	2.94	0.41	100.8	110.1	89.4	105.7
P04692-2	Tpm1	Isoform 2 of Tropomyosin alpha-1 chain [OS=Rattus norvegicus]	1.801	1.04	1.289	1.252	1.357	1.426	High	Master Protein	0	120.117	45	17	317	3	1	284	32.7	4.78	767.03	17	cell organization and biogenesis;cellular component movement;regulation of biological process;response to stimulus	cytoplasm;cytoskeleton;cytosol	protein binding;structural molecule activity	Pf00261, Pf12718	24851		8		WP316	Striated Muscle Contraction	0	0.0365029	0.550019	0.10884	0.135311	0.11155	0.0895584	18.46	4.57	1.61	0.8	25.86	0.22	79.5	142.9	76.5	102.5
P04692-4	Tpm1	Isoform 4 of Tropomyosin alpha-1 chain [OS=Rattus norvegicus]	1.242	1.05	1.167	1.159	1.444	1.23	High	Master Protein	0	106.406	43	15	296	2	1	251	28.7	4.83	717.36	15	cell organization and biogenesis;cellular component movement;regulation of biological process;response to stimulus	cytoplasm;cytoskeleton;cytosol	protein binding;structural molecule activity	Pf00261, Pf12718	24851		8		WP316	Striated Muscle Contraction	0							0	0	0	0	0	0	86.2	107.1	90.5	100.7
P04762	Cat	catalase [OS=Rattus norvegicus]	0.961	0.906	1.105	0.986	0.975	1.038	High	Master Protein	0	74.286	26	14	66	14	1	527	59.7	7.5	140.14	14	cell differentiation;cell organization and biogenesis;metabolic process;regulation of biological process;response to stimulus	cytosol;endoplasmic reticulum;Golgi;membrane;mitochondrion;vacuole	antioxidant activity;catalytic activity;metal ion binding;nucleotide binding;protein binding	Pf00199, Pf06628	24248	ENSRNOG00000008364.6	3	Longevity regulating pathway; Longevity regulating pathway - multiple species; Tryptophan metabolism; Amyotrophic lateral sclerosis (ALS); FoxO signaling pathway; Glyoxylate and dicarboxylate metabolism; Peroxisome; Carbon metabolism	WP270; WP1310; WP173; WP1311	Tryptophan metabolism; Selenium Micronutrient Network; Oxidative Stress; Folic Acid Network	0	0.218843	0.116934	0.0404242	0.222065	0.477642	0.615588	2.06	5.04	2.6	0.66	2.3	7.93	98.5	98.5	89.2	112.3
P04764	Eno1	alpha-enolase [OS=Rattus norvegicus]	0.87	0.817	1.184	0.981	1.14	0.768	High	Master Protein	0	186.325	51	17	235	13	1	434	47.1	6.57	460.87	17	cell organization and biogenesis;metabolic process;regulation of biological process;response to stimulus	cell surface;cytoplasm;cytosol;membrane;nucleus	catalytic activity;DNA binding;metal ion binding;protein binding;RNA binding	Pf00113, Pf03952, Pf13378	24333	ENSRNOG00000017895.7	5	Glycolysis / Gluconeogenesis; Biosynthesis of amino acids; Metabolic pathways; RNA degradation; HIF-1 signaling pathway; Carbon metabolism	WP3916; WP337	Hexoses metabolism in proximal tubules; Glycolysis and Gluconeogenesis	4	0.00259428	0.0300957	0.00098332	0.506148	0.0120905	0.0609876	0.2	0.03	0.11	6.38	2.74	5.95	104.8	91.2	85.8	122.6
P04785	P4hb	Protein disulfide-isomerase [OS=Rattus norvegicus]	0.989	0.93	1.207	1.017	1.068	1.1	High	Master Protein	0	56.449	37	14	48	14	1	509	56.9	4.93	101.34	14	cellular homeostasis;metabolic process;regulation of biological process;response to stimulus	endoplasmic reticulum;membrane;organelle lumen	catalytic activity;metal ion binding;protein binding;RNA binding	Pf00085, Pf01216, Pf13098, Pf13848, Pf13899, Pf13905	25506	ENSRNOG00000036689.2	10	Protein processing in endoplasmic reticulum			0	0.558524	0.49577	0.296544	0.587131	0.535203	0.0710211	4.26	23.49	1.97	7.27	18.55	6.78	95	105.5	88.3	107.6
P04797	Gapdh; LOC685186; LOC108351137	glyceraldehyde-3-phosphate dehydrogenase [OS=Rattus norvegicus]	0.857	0.814	0.876	0.934	0.753	0.779	High	Master Protein	0	160.32	47	14	277	14	1	333	35.8	8.03	602.07	14	cell death;cell organization and biogenesis;defense response;development;metabolic process;regulation of biological process;response to stimulus	cytoplasm;cytoskeleton;cytosol;membrane;mitochondrion;nucleus	catalytic activity;enzyme regulator activity;nucleotide binding;protein binding	Pf00044, Pf02800	24383; 108351137	ENSRNOG00000018630.7	4; 5	Alzheimer's disease; Glycolysis / Gluconeogenesis; Biosynthesis of amino acids; Metabolic pathways; HIF-1 signaling pathway; Carbon metabolism	WP337; WP3916	Glycolysis and Gluconeogenesis; Hexoses metabolism in proximal tubules	0	0.0915897	0.00668569	0.000280537	0.0857194	0.0020212	0.243298	3.86	0.84	0.29	4.59	0.58	0.21	113.6	97.3	95.8	99.8
P04897	Gnai2	guanine nucleotide-binding protein G(i) subunit alpha-2 [OS=Rattus norvegicus]	1.113	1.188	1.19	1.052	1.135	1.232	High	Master Protein	0	34.361	25	7	26	4	1	355	40.5	5.45	51.12	7	cell division;cell proliferation;regulation of biological process;response to stimulus	cytoplasm;cytoskeleton;cytosol;membrane;nucleus	catalytic activity;metal ion binding;nucleotide binding;protein binding;signal transducer activity	Pf00025, Pf00503	81664	ENSRNOG00000016592.6	8	Oxytocin signaling pathway; Tight junction; Alcoholism; Sphingolipid signaling pathway; Regulation of lipolysis in adipocytes; Adrenergic signaling in cardiomyocytes; Axon guidance; Cocaine addiction; Gap junction; Chagas disease (American trypanosomiasis); Morphine addiction; Retrograde endocannabinoid signaling; Rap1 signaling pathway; Pertussis; cAMP signaling pathway; Glutamatergic synapse; E…	WP326; WP1312; WP73	Calcium Regulation in the Cardiac Cell; Signal Transduction of S1P; G Protein Signaling Pathways	1	0.0526769	0.0124904	0.058228	0.197619	0.0999301	0.00638872	0.35	4.84	6.83	0.31	7.88	3.28	87.4	97.3	103.8	100.5
P04903	Gsta5	Glutathione S-transferase alpha-2 [OS=Rattus norvegicus]							High	Master Protein	0	15.545	17	4	10	1	1	222	25.5	8.81	28.47	4	metabolic process;response to stimulus	cytoplasm;cytosol;membrane;nucleus	catalytic activity;protein binding	Pf00043, Pf02798, Pf13336, Pf13409, Pf13417	494499		8	Platinum drug resistance; Chemical carcinogenesis; Metabolism of xenobiotics by cytochrome P450; Glutathione metabolism; Drug metabolism - cytochrome P450			0
P04904	Gsta3; Gsta1; LOC102550391; LOC108348061	glutathione S-transferase alpha-3 [OS=Rattus norvegicus]	1.129	1.063	1.174	1.17	0.984	1.283	High	Master Protein	0	17.224	19	5	14	2	1	221	25.3	8.75	35.13	5	cell differentiation;metabolic process;response to stimulus	cytoplasm;cytosol;membrane;nucleus	antioxidant activity;catalytic activity;protein binding	Pf00043, Pf02798, Pf13336, Pf13417, Pf14497	24421; 102550391; 108348061	ENSRNOG00000013484.5	9	Platinum drug resistance; Chemical carcinogenesis; Metabolism of xenobiotics by cytochrome P450; Glutathione metabolism; Drug metabolism - cytochrome P450	WP1286; WP2376; WP469	Metapathway biotransformation; NFE2L2; Glutathione metabolism	2	0.113023	0.969183	0.201284	0.0513259	0.85728	0.028522	0.79	6.33	20.28	5.27	8.27	3.52	86.4	106.9	90.8	101.5
P04905	Gstm1	Glutathione S-transferase Mu 1 [OS=Rattus norvegicus]	0.983	0.865	0.982	1.031	1.07	1.17	High	Master Protein	0	35.269	35	7	35	5	1	218	25.9	8.19	59.26	7	metabolic process;response to stimulus	cytoplasm;cytosol;extracellular	catalytic activity;metal ion binding;protein binding	Pf00043, Pf02798, Pf13409, Pf13417	24423		2	Platinum drug resistance; Chemical carcinogenesis; Metabolism of xenobiotics by cytochrome P450; Glutathione metabolism; Drug metabolism - cytochrome P450	WP1302; WP1286; WP1300	Estrogen metabolism; Metapathway biotransformation; Aflatoxin B1 metabolism	0	0.766857	0.0928817	0.52076	0.780548	0.0900915	0.317935	13.77	6.14	6.57	0.06	2.85	25.33	96.7	95	88.2	99.3
P04906	Gstp1	Glutathione S-transferase P [OS=Rattus norvegicus]	0.97	0.878	1.038	1.024	0.97	0.881	High	Master Protein	0	24.459	24	4	29	4	1	210	23.4	7.36	70.03	4	cell communication;cell proliferation;metabolic process;regulation of biological process;response to stimulus	cytoplasm;cytosol;membrane;mitochondrion;nucleus	antioxidant activity;catalytic activity;enzyme regulator activity;protein binding	Pf00043, Pf02798, Pf14497	24426	ENSRNOG00000018237.4	1	Platinum drug resistance; Prostate cancer; Chemical carcinogenesis; Metabolism of xenobiotics by cytochrome P450; Glutathione metabolism; Drug metabolism - cytochrome P450	WP1286	Metapathway biotransformation	0	0.475576	0.241882	0.5453	0.528231	0.696051	0.478275	9.81	2.36	13.31	9.93	16.07	13.62	103.1	96.5	94.3	106.9
P04937-1	Fn1	fibronectin [OS=Rattus norvegicus]	1.049	1.192	1.069	0.929	1.012	1.33	High	Master Protein	0	31.983	6	10	13	10	1	2477	272.3	5.76	22.15	10	cell differentiation;cell organization and biogenesis;cellular component movement;cellular homeostasis;defense response;metabolic process;regulation of biological process;response to stimulus	extracellular;membrane	enzyme regulator activity;metal ion binding;protein binding;structural molecule activity	Pf00039, Pf00040, Pf00041	25661		9		WP351; WP40; WP188	Regulation of Actin Cytoskeleton; Inflammatory Response Pathway; Focal Adhesion	0							7.22	6.82	9.34	23.31	5.26	4.44	94	98.6	112.1	100.5
P04961	Pcna	proliferating cell nuclear antigen [OS=Rattus norvegicus]	1.052	2.022	1.234	0.972	1.125	0.955	High	Master Protein	0.008	4.25	7	1	1	1	1	261	28.7	4.69	0	1	cell differentiation;cell organization and biogenesis;cellular homeostasis;metabolic process;regulation of biological process;response to stimulus	nucleus	catalytic activity;DNA binding;enzyme regulator activity;protein binding	Pf00705, Pf02747	25737	ENSRNOG00000021264.6	3	Hepatitis B; Nucleotide excision repair; Base excision repair; DNA replication; Mismatch repair; Cell cycle; HTLV-I infection	WP348; WP1295; WP429; WP484	G1 to S cell cycle control; Mismatch repair; Cell cycle; DNA Replication	0							0	0	0	0	0	0	85.1	89.5	172.2	105.1
P05065	Aldoa	fructose-bisphosphate aldolase A [OS=Rattus norvegicus]	0.771	0.833	0.919	0.921	0.875	0.792	High	Master Protein	0	184.68	55	20	308	19	1	364	39.3	8.09	836.27	20	cell organization and biogenesis;cellular homeostasis;metabolic process;regulation of biological process;response to stimulus	cytoplasm;cytoskeleton;cytosol;membrane;mitochondrion;nucleus	catalytic activity;protein binding;RNA binding	Pf00274	24189	ENSRNOG00000052802.1	1	Glycolysis / Gluconeogenesis; Pentose phosphate pathway; Biosynthesis of amino acids; Metabolic pathways; Fructose and mannose metabolism; HIF-1 signaling pathway; Carbon metabolism	WP337; WP3916	Glycolysis and Gluconeogenesis; Hexoses metabolism in proximal tubules	1	0.0173344	0.0025198	0.109992	0.144397	0.141823	0.00171228	5.29	1.44	6.09	1.92	2.5	1.5	114.9	84.8	95.8	106.5
P05182	Cyp2e1	Cytochrome P450 2E1 [OS=Rattus norvegicus]	1.746	1.089	1.163	1.025	1.327	1.21	Medium	Master Protein	0.017	2.191	3	1	1	1	1	493	56.6	8.4	0	1	metabolic process;response to stimulus	endoplasmic reticulum;membrane;mitochondrion	catalytic activity;metal ion binding;nucleotide binding;protein binding	Pf00067	25086	ENSRNOG00000012458.7	1	Arachidonic acid metabolism; Chemical carcinogenesis; Metabolic pathways; Metabolism of xenobiotics by cytochrome P450; Steroid hormone biosynthesis; Drug metabolism - cytochrome P450; Linoleic acid metabolism; Non-alcoholic fatty liver disease (NAFLD)	WP1297; WP139; WP1286; WP270; WP133	Retinol metabolism; Nuclear receptors in lipid metabolism and toxicity; Metapathway biotransformation; Tryptophan metabolism; Fatty Acid Omega Oxidation	0							0	0	0	0	0	0	81.6	142.5	88.9	94.9
P05197	Eef2	Elongation factor 2 [OS=Rattus norvegicus]	0.852	0.845	0.918	0.864	0.863	0.891	High	Master Protein	0	96.385	20	18	100	18	1	858	95.2	6.83	226.85	18	cell differentiation;cell proliferation;metabolic process;regulation of biological process;response to stimulus	cytoplasm;cytosol;membrane;nucleus;ribosome	catalytic activity;nucleotide binding;protein binding;RNA binding	Pf00009, Pf00679, Pf03144, Pf03764, Pf14492	29565	ENSRNOG00000020266.5	7	Oxytocin signaling pathway; AMPK signaling pathway	WP149	Translation Factors	0	0.0159539	0.0259073	0.0947792	0.0227358	0.0771656	0.10891	2.23	4.39	2.94	3.1	8.13	3.31	111.5	97.9	95.8	102.4
P05369	Fdps	Farnesyl pyrophosphate synthase [OS=Rattus norvegicus]	1.034	0.999	0.977	1.033	1.02	2.292	High	Master Protein	0	8.967	7	2	6	2	1	353	40.8	5.43	12.33	2	metabolic process;regulation of biological process;response to stimulus	cytoplasm;cytosol;mitochondrion;organelle lumen	catalytic activity;metal ion binding;RNA binding	Pf00348	83791		2	Influenza A; Metabolic pathways; Terpenoid backbone biosynthesis; HTLV-I infection	WP461; WP632	Cholesterol Biosynthesis; Cholesterol metabolism	0							0	0	0	0	0	0	85.6	88.4	85.5	83.6
P05370	G6pd	Glucose-6-phosphate 1-dehydrogenase [OS=Rattus norvegicus]							Medium	Master Protein	0.01	3.213	3	1	1	1	1	515	59.3	6.38	2.03	1	metabolic process;regulation of biological process;response to stimulus	cytoplasm;cytosol;membrane;nucleus	catalytic activity;nucleotide binding;protein binding	Pf00479, Pf02781	24377	ENSRNOG00000056728.1	X	Central carbon metabolism in cancer; Pentose phosphate pathway; Metabolic pathways; Glutathione metabolism; Carbon metabolism	WP2376; WP282; WP2562; WP469	NFE2L2; Pentose Phosphate Pathway; Relationship between glutathione and NADPH; Glutathione metabolism	0
P05371	Clu	Clusterin [OS=Rattus norvegicus]	1.784	0.99	1.27	1.074	1.058	2.036	High	Master Protein	0	44.466	23	9	29	9	1	447	51.3	5.71	60.14	9	cell differentiation;cell organization and biogenesis;cell proliferation;development;metabolic process;regulation of biological process;response to stimulus;transport	cell surface;cytoplasm;cytosol;endoplasmic reticulum;extracellular;membrane;mitochondrion;nucleus	catalytic activity;protein binding	Pf01093	24854		15	Complement and coagulation cascades			0	0.0425568	0.811185	0.225183	0.236058	0.603067	0.0132139	25.65	30.18	29.8	0.08	2.66	11.51	81.8	144	80.9	103.8
P05426	Rpl7	60S ribosomal protein L7 [OS=Rattus norvegicus]	1.142	1.176	1.079	1.192	1.074	1.226	High	Master Protein	0	9.973	7	2	10	2	1	260	30.3	10.87	27.18	2	metabolic process	cytoplasm;membrane;nucleus;ribosome	DNA binding;protein binding;RNA binding;structural molecule activity	Pf00327, Pf08079	297755		5		WP30	Cytoplasmic Ribosomal Proteins	0	0.10047	0.0549348	0.141933	0.28266	0.20904	0.117736	2.21	6.64	2.32	24.28	2.46	18.96	90.7	95.1	103.4	97.7
P05503	COX1	Cytochrome c oxidase subunit 1 [OS=Rattus norvegicus]	0.907	0.727	0.791	0.772	0.767	0.687	Medium	Master Protein	0.011	2.736	2	1	2	1	1	514	56.8	6.8	0	1	metabolic process;response to stimulus;transport	membrane;mitochondrion	catalytic activity;metal ion binding;transporter activity	Pf00115	26195	ENSRNOG00000034234.3	MT	Alzheimer's disease; Oxidative phosphorylation; Metabolic pathways; Parkinson's disease; Non-alcoholic fatty liver disease (NAFLD); Cardiac muscle contraction; Huntington's disease	WP1311; WP59; WP1310	Folic Acid Network; Electron Transport Chain; Selenium Micronutrient Network	0							0	0	0	0	0	0	126.5	114.8	92	100
P05508	ND4	NADH-ubiquinone oxidoreductase chain 4 [OS=Rattus norvegicus]	0.909	0.886	1.014	0.8	0.917	1.304	High	Master Protein	0	10.313	5	2	9	2	1	459	51.7	9.41	19.56	2	metabolic process;response to stimulus;transport	membrane;mitochondrion	catalytic activity	Pf00361, Pf01059	26201	ENSRNOG00000029707.3	MT	Oxidative phosphorylation; Metabolic pathways; Parkinson's disease	WP59; WP1283	Electron Transport Chain; Oxidative phosphorylation	0							21.41	18.53	4.58	14.07	8.41	23.52	99.7	90.6	88.3	101.1
P05544	LOC299282	Serine protease inhibitor A3L [OS=Rattus norvegicus]	0.946	0.73	0.77	0.661	0.851	1.177	High	Master Protein	0	57.762	40	13	27	10	1	413	46.2	5.67	70.06	13	regulation of biological process	extracellular	enzyme regulator activity	Pf00079	299282		6				3	0.253534	0.0051075	0.0213898	0.00950853	0.0344055	0.0884411	6.62	2.35	4.49	2.01	5.55	2.38	115.1	108.9	84	88.6
P05545	Serpina3c; Serpina3k	Serine protease inhibitor A3K [OS=Rattus norvegicus]	1.06	0.787	0.772	0.756	0.707	1.36	High	Master Protein	0	57.033	29	10	30	7	1	416	46.5	5.44	69.2	10	regulation of biological process	extracellular	enzyme regulator activity	Pf00079	24794		6				0	0.40594	0.168421	0.0469855	0.00554558	0.136187	0.00549837	13.84	4.04	5.91	1.95	17.59	2.75	107.5	125.8	84.6	83.1
P05696	Prkca	Protein kinase C alpha type [OS=Rattus norvegicus]							Medium	Master Protein	0.012	2.568	4	1	1	1	1	672	76.7	7.05	2.22	1	cell death;cell differentiation;cell organization and biogenesis;cellular component movement;cellular homeostasis;metabolic process;regulation of biological process;response to stimulus	cytoplasm;cytosol;endoplasmic reticulum;membrane;mitochondrion;nucleus	catalytic activity;metal ion binding;nucleotide binding;protein binding	Pf00069, Pf00130, Pf00168, Pf00433, Pf07714	24680		10		WP1299; WP1280; WP485; WP375; WP319; WP140; WP5; WP3887; WP1288; WP564; WP439; WP326; WP147; WP73	ErbB signaling pathway; Keap1-Nrf2; Alpha6-Beta4 Integrin Signaling Pathway; Wnt Signaling Pathway NetPath; IL-3 Signaling Pathway; Myometrial Relaxation and Contraction Pathways; EGFR1 Signaling Pathway; Angiotensin signaling in thick ascending limbs; Wnt Signaling Pathway and Pluripotency; Wnt Signaling Pathway; Insulin Signaling; Calcium Regulation in the Cardiac Cell; Kit Receptor Signaling P…	0
P05708	Hk1	Hexokinase-1 [OS=Rattus norvegicus]	0.832	0.979	0.883	0.883	0.929	0.924	High	Master Protein	0	163.781	31	29	140	26	1	918	102.3	6.71	339.88	29	cellular homeostasis;metabolic process;regulation of biological process;response to stimulus	cytosol;membrane;mitochondrion	catalytic activity;nucleotide binding;protein binding	Pf00349, Pf03727	25058		20	Glycolysis / Gluconeogenesis; Galactose metabolism; Central carbon metabolism in cancer; Starch and sucrose metabolism; Metabolic pathways; Amino sugar and nucleotide sugar metabolism; Fructose and mannose metabolism; HIF-1 signaling pathway; Carbohydrate digestion and absorption; Neomycin, kanamycin and gentamicin biosynthesis; Type II diabetes mellitus; Insulin signaling pathway; Carbon metabol…	WP3916; WP337; WP1276	Hexoses metabolism in proximal tubules; Glycolysis and Gluconeogenesis; Glucuronidation	6	0.061568	0.694769	0.0693081	0.154385	0.123999	0.781654	6.43	5.22	6.07	1.22	3.27	2.69	112.4	85	110	92.8
P05712	Rab2a	Ras-related protein Rab-2A [OS=Rattus norvegicus]	1.243	0.929	0.909	1.004	1.028	1.199	High	Master Protein	0	15.858	19	3	7	3	1	212	23.5	6.54	20.97	3	cell organization and biogenesis;regulation of biological process;response to stimulus;transport	endoplasmic reticulum;Golgi;membrane;nucleus	catalytic activity;nucleotide binding	Pf00009, Pf00025, Pf00071, Pf01926, Pf08477	65158		5	AMPK signaling pathway			0							12.15	12.11	16.86	17.16	21.52	8.02	95.5	118.6	88.7	86.8
P05714	Rab4a	Ras-related protein Rab-4A [OS=Rattus norvegicus]	0.748	0.86	0.787	0.855	0.912	1.11	High	Master Protein	0	18.699	22	4	23	3	1	218	24.4	6.07	37.04	4	regulation of biological process;response to stimulus;transport	cytoplasm;cytosol;endosome;membrane	catalytic activity;enzyme regulator activity;nucleotide binding;protein binding;transporter activity	Pf00009, Pf00025, Pf00071, Pf08477	25532	ENSRNOG00000017467.7	19	Endocytosis	WP439	Insulin Signaling	0							0	0	0	0	0	0	111.2	83.2	95.6	87.5
P05765	Rps21; LOC100363012; Rps21-ps1	40S ribosomal protein S21 [OS=Rattus norvegicus]	0.987	0.969	0.929	0.961	1.036	1.174	High	Master Protein	0	8.999	29	2	6	2	1	83	9.1	8.51	13.08	2	metabolic process	ribosome	protein binding;RNA binding;structural molecule activity	Pf01249	81775; 100363012		3; 5	Ribosome	WP30	Cytoplasmic Ribosomal Proteins	0	0.406038	0.255594	0.88124	0.386235	0.215489	0.495386	3.06	0.8	0.69	4.37	3.2	1.77	101	95.3	91.6	99.5
P05942	S100a4	Protein S100-A4 [OS=Rattus norvegicus]	2.022	1.765	2.954	2.37	2.611	2.659	High	Master Protein	0	8.607	17	2	5	2	1	101	11.8	5.12	8.28	2	regulation of biological process	extracellular;nucleus	metal ion binding;protein binding;RNA binding	Pf01023	24615	ENSRNOG00000011821.4	2				0							39.06	28.36	41.33	41.42	49.25	29.85	46.4	93.7	81.8	136.9
P05964	S100a6	protein S100-A6 [OS=Rattus norvegicus]	1.581	1.073	1.641	1.893	1.594	1.852	High	Master Protein	0	12.08	25	3	12	3	1	89	10	5.48	30.19	3	transport	cytoplasm;cytosol;extracellular;membrane;nucleus	metal ion binding;protein binding;transporter activity	Pf01023	85247	ENSRNOG00000011647.5	2		WP303	Prostaglandin Synthesis and Regulation	0	0.00779834	0.176099	0.00381563	0.0116213	0.00584697	0.0100566	7.97	1.44	6.74	3.47	2.56	1.13	65.7	110.1	74	109
P05982	Nqo1	NAD(P)H dehydrogenase [quinone] 1 [OS=Rattus norvegicus]	1.586	1.026	1.122	1.013	1.078	1.275	Medium	Master Protein	0.01	2.896	4	1	1	1	1	274	30.9	8.43	2.35	1	metabolic process;regulation of biological process;response to stimulus	cytoplasm;cytosol	antioxidant activity;catalytic activity;protein binding;RNA binding	Pf02525, Pf03358	24314	ENSRNOG00000012772.5	19	Ubiquinone and other terpenoid-quinone biosynthesis	WP1280; WP1302; WP173	Keap1-Nrf2; Estrogen metabolism; Oxidative Stress	0							0	0	0	0	0	0	88.8	140.8	91.1	99.6
P06214	Alad	Delta-aminolevulinic acid dehydratase [OS=Rattus norvegicus]	0.739	0.819	0.965	0.864	0.97	1.172	High	Master Protein	0	10.346	11	3	6	3	1	330	36	6.79	7.04	3	cell organization and biogenesis;metabolic process;regulation of biological process;response to stimulus	cytosol;nucleus	catalytic activity;metal ion binding;protein binding	Pf00490	25374	ENSRNOG00000015206.6	5	Porphyrin and chlorophyll metabolism; Metabolic pathways	WP86	Heme Biosynthesis	0							0	0	0	0	0	0	107	79.1	87.6	103.3
P06238	A2m; LOC100911545	alpha-2-macroglobulin [OS=Rattus norvegicus]	1.341	1.864	1.327	2.543	1.695	1.351	High	Master Protein	0	13.787	2	3	7	2	1	1472	163.7	6.29	9.88	3	cell differentiation;cell organization and biogenesis;defense response;regulation of biological process;response to stimulus	extracellular	enzyme regulator activity;protein binding	Pf00207, Pf01835, Pf07677, Pf07678, Pf07703, Pf10569, Pf11974, Pf13249	24153; 100911545	ENSRNOG00000028896.4; ENSRNOG00000045772.2	4	Complement and coagulation cascades	WP547	Complement and Coagulation Cascades	0							3.7	40.76	7.85	50.29	38	15.79	64.4	86.5	120.1	85.6
P06302	Ptma; LOC100359583	Prothymosin alpha [OS=Rattus norvegicus]	1.029	0.972	1.223	0.935	0.961	1.011	High	Master Protein	0	7.96	13	2	7	2	1	112	12.4	3.84	10.67	2	cell differentiation;cell organization and biogenesis;cell proliferation;regulation of biological process	cytosol;nucleus	protein binding		29222; 100359583	ENSRNOG00000018584.6; ENSRNOG00000025731.6	9; 13	Epstein-Barr virus infection			0	0.6534	0.490298	0.330475	0.841544	0.974337	0.901109	6.27	13.9	20.93	5.22	6.46	6.37	94.2	101	87.2	115.2
P06399	Fga	Fibrinogen alpha chain [OS=Rattus norvegicus]	0.8	0.821	0.866	0.685	0.716	0.758	High	Master Protein	0	58.45	20	14	41	14	1	782	86.6	5.74	85.87	14	cell organization and biogenesis;coagulation;defense response;metabolic process;regulation of biological process;response to stimulus	cell surface;cytoplasm;endoplasmic reticulum;extracellular	metal ion binding;protein binding;structural molecule activity	Pf00147, Pf08702, Pf12160	361969		2		WP255	Blood Clotting Cascade	0	0.0425627	0.0971554	0.0228351	0.021972	0.0383139	0.0141795	0.36	9.9	0.54	6.53	7.66	1.4	127	100.6	107.2	110
P06685	Atp1a1	Sodium/potassium-transporting ATPase subunit alpha-1 [OS=Rattus norvegicus]	0.849	0.874	0.915	0.914	0.933	0.918	High	Master Protein	0	237.738	35	30	216	20	1	1023	113	5.45	523.14	30	cellular homeostasis;metabolic process;regulation of biological process;response to stimulus;transport	endoplasmic reticulum;endosome;Golgi;membrane	catalytic activity;metal ion binding;nucleotide binding;protein binding;transporter activity	Pf00122, Pf00689, Pf00690, Pf00702, Pf08282, Pf12710, Pf13246	24211	ENSRNOG00000030019.4	2	Mineral absorption; Pancreatic secretion; Proximal tubule bicarbonate reclamation; Adrenergic signaling in cardiomyocytes; Endocrine and other factor-regulated calcium reabsorption; Aldosterone-regulated sodium reabsorption; cAMP signaling pathway; Thyroid hormone synthesis; Protein digestion and absorption; Carbohydrate digestion and absorption; Gastric acid secretion; Salivary secretion; Cardia…	WP3881; WP3882	Proximal Tubule Transporters; Thick Ascending Limb Transporters	11	0.013386	0.0854795	0.0309133	0.0195083	0.354284	0.00194452	1.26	0.58	3.37	1.65	9.55	0.26	109.2	92.7	96.3	98.2
P06686	Atp1a2	Sodium/potassium-transporting ATPase subunit alpha-2 [OS=Rattus norvegicus]	0.725	0.804	0.655	0.647	0.817	0.729	High	Master Protein	0	130.171	27	22	132	12	1	1020	112.1	5.55	275.02	22	cellular homeostasis;metabolic process;regulation of biological process;response to stimulus;transport	cytoplasm;endosome;membrane	catalytic activity;metal ion binding;nucleotide binding;protein binding;transporter activity	Pf00122, Pf00689, Pf00690, Pf00702, Pf08282, Pf12710, Pf13246	24212	ENSRNOG00000007290.6	13	Mineral absorption; Pancreatic secretion; Proximal tubule bicarbonate reclamation; Adrenergic signaling in cardiomyocytes; Endocrine and other factor-regulated calcium reabsorption; Aldosterone-regulated sodium reabsorption; cAMP signaling pathway; Thyroid hormone synthesis; Protein digestion and absorption; Carbohydrate digestion and absorption; Gastric acid secretion; Salivary secretion; Cardia…			0	0.078871	0.0134656	0.00169691	0.0262805	0.00865024	0.0075919	0.53	1.52	1.92	4.62	2.75	0.95	128.3	95	104.4	83.9
P06757	Adh1; Adh1c	Alcohol dehydrogenase 1 [OS=Rattus norvegicus]	1.162	0.981	1.455	1.324	1.293	1.617	High	Master Protein	0	11.973	5	2	9	2	1	376	39.6	8.18	19.21	2	metabolic process;response to stimulus	cytoplasm;cytosol;membrane;mitochondrion	catalytic activity;metal ion binding;nucleotide binding;protein binding	Pf00107, Pf08240	24172	ENSRNOG00000012436.6	2	Tyrosine metabolism; Glycolysis / Gluconeogenesis; Fatty acid degradation; Chemical carcinogenesis; Metabolic pathways; Metabolism of xenobiotics by cytochrome P450; Retinol metabolism; Drug metabolism - cytochrome P450	WP133; WP1297	Fatty Acid Omega Oxidation; Retinol metabolism	0	0.16869	0.70571	0.0146034	0.0110416	0.0337925	0.0643968	14.18	1.11	8.28	0.93	9.7	18.54	79.7	86.1	77.5	110.9
P06759	Apoc3	Apolipoprotein C-III [OS=Rattus norvegicus]							High	Master Protein	0.009	3.451	20	1	2	1	1	101	11.1	4.77	2.45	1	cell organization and biogenesis;cellular homeostasis;defense response;metabolic process;regulation of biological process;response to stimulus;transport	extracellular	enzyme regulator activity;protein binding;transporter activity	Pf05778	24207		8		WP145	Statin Pathway	0
P06761	Hspa5	78 kDa glucose-regulated protein [OS=Rattus norvegicus]	1.015	0.979	1.145	0.986	1.001	1.097	High	Master Protein	0	171.843	40	23	172	20	1	654	72.3	5.16	403.21	23	cell communication;cell death;cell differentiation;cell organization and biogenesis;metabolic process;regulation of biological process;response to stimulus;transport	cell surface;cytoplasm;endoplasmic reticulum;membrane;mitochondrion;nucleus;organelle lumen	catalytic activity;nucleotide binding;protein binding	Pf00012, Pf01968, Pf06723	25617	ENSRNOG00000018294.6	3	Prion diseases; Antigen processing and presentation; Protein processing in endoplasmic reticulum; Protein export; Thyroid hormone synthesis	WP358	MAPK signaling pathway	0	0.296003	0.433284	0.0381324	0.28587	0.991953	0.0524296	1.34	6.28	2.98	1.77	4.4	3.09	97.2	101	95.1	108.4
P06866-2	Hp	Isoform 2 of Haptoglobin [OS=Rattus norvegicus]	1.223	1.723	1.799	3.348	2.179	1.638	High	Master Protein	0	39.453	29	11	28	11	1	381	42.4	6.54	49.07	11	defense response;metabolic process;regulation of biological process;response to stimulus	endoplasmic reticulum;Golgi	antioxidant activity;catalytic activity;protein binding	Pf00089	24464		19				0	0.0177495	0.00205213	0.0418831	0.00326125	0.00480792	0.0221647	2.3	4.94	10.25	12.51	5.11	8.03	57.5	70.4	99.5	103.5
P07150	Anxa1	annexin A1 [OS=Rattus norvegicus]	1.343	1.142	1.784	1.28	1.366	2.219	High	Master Protein	0	38.91	25	8	26	7	1	346	38.8	7.34	62.7	8	cell differentiation;cell organization and biogenesis;cellular component movement;defense response;metabolic process;regulation of biological process;response to stimulus;transport	cell surface;cytoplasm;cytoskeleton;cytosol;endosome;extracellular;membrane;nucleus;vacuole	catalytic activity;DNA binding;enzyme regulator activity;metal ion binding;protein binding;RNA binding;structural molecule activity	Pf00191	25380	ENSRNOG00000017469.6	1		WP303; WP2433	Prostaglandin Synthesis and Regulation; Spinal Cord Injury	0	0.0480759	0.17291	0.0338874	0.0425318	0.0517555	0.0209793	14.33	13.12	5.62	5.96	1.65	2.39	70.7	99.2	89.1	122.6
P07151	B2m	Beta-2-microglobulin [OS=Rattus norvegicus]	1.418	1.321	1.232	1.103	1.422	1.375	High	Master Protein	0.009	4.042	8	1	2	1	1	119	13.7	8	1.94	1	cell differentiation;metabolic process;regulation of biological process;response to stimulus;transport	cytosol;extracellular;Golgi;membrane	protein binding	Pf07654	24223	ENSRNOG00000017123.5	3	Antigen processing and presentation			0							0	0	0	0	0	0	79.6	112.9	105.1	98
P07153	Rpn1	Dolichyl-diphosphooligosaccharide--protein glycosyltransferase subunit 1 [OS=Rattus norvegicus]	1.135	0.99	1.072	0.995	1.026	1.186	High	Master Protein	0	50.206	22	11	26	11	1	605	68.3	6.51	59.74	11	metabolic process;transport	cytosol;endoplasmic reticulum;membrane	catalytic activity;RNA binding	Pf04597	25596		4		WP302	Proteasome Degradation	0	0.45146	0.602336	0.795084	0.524556	0.692495	0.451246	7.83	11.15	14.29	0.83	4.15	10.56	94.2	104.7	93.3	101
P07323	Eno2; LOC100911625	Gamma-enolase [OS=Rattus norvegicus]	1.28	0.969	1.297	1.274	1.129	1.495	High	Master Protein	0	40.233	11	4	47	1	1	434	47.1	5.16	93.44	4	cell organization and biogenesis;metabolic process;regulation of biological process;response to stimulus	cell surface;cytoplasm;membrane	catalytic activity;metal ion binding;protein binding	Pf00113, Pf03952, Pf13378	24334; 100911625	ENSRNOG00000048365.2; ENSRNOG00000013141.6	4; 9	Glycolysis / Gluconeogenesis; Biosynthesis of amino acids; Metabolic pathways; RNA degradation; HIF-1 signaling pathway; Carbon metabolism	WP3916; WP337	Hexoses metabolism in proximal tubules; Glycolysis and Gluconeogenesis	0							18.69	8.72	31.13	7.14	16.29	35.2	83.9	107.4	81.3	108.9
P07335	Ckb	Creatine kinase B-type [OS=Rattus norvegicus]	0.877	0.737	0.908	0.714	0.813	0.877	High	Master Protein	0	94.982	39	12	134	11	1	381	42.7	5.67	351.68	12	cellular homeostasis;metabolic process	cytoplasm;cytosol;mitochondrion;nucleus	catalytic activity;nucleotide binding;protein binding	Pf00217, Pf02807	24264	ENSRNOG00000010872.5	6	Arginine and proline metabolism; Metabolic pathways	WP153	Urea cycle and metabolism of amino groups	0	0.0694874	0.00765989	0.00144387	0.00327198	0.0192915	0.0810295	3.87	1.81	0.05	0.33	3.79	0.38	116.3	101.6	86.2	105.7
P07340	Atp1b1	Sodium/potassium-transporting ATPase subunit beta-1 [OS=Rattus norvegicus]	0.818	0.843	0.918	0.818	0.986	0.839	High	Master Protein	0	28.786	18	5	19	5	1	304	35.2	8.65	43.07	5	cell organization and biogenesis;cellular homeostasis;metabolic process;regulation of biological process;response to stimulus;transport	membrane	catalytic activity;enzyme regulator activity;metal ion binding;nucleotide binding;protein binding;transporter activity	Pf00287	25650	ENSRNOG00000002934.7	13	Mineral absorption; Pancreatic secretion; Proximal tubule bicarbonate reclamation; Adrenergic signaling in cardiomyocytes; Endocrine and other factor-regulated calcium reabsorption; Aldosterone-regulated sodium reabsorption; cAMP signaling pathway; Thyroid hormone synthesis; Protein digestion and absorption; Carbohydrate digestion and absorption; Gastric acid secretion; Salivary secretion; Cardia…	WP326; WP3881; WP3882	Calcium Regulation in the Cardiac Cell; Proximal Tubule Transporters; Thick Ascending Limb Transporters	0	0.25481	0.263075	0.74076	0.260838	0.628106	0.0601459	3.32	3.28	9.98	5.07	10.26	5.04	113.4	94.1	93.9	104.1
P07483	Fabp3	Fatty acid-binding protein, heart [OS=Rattus norvegicus]	0.687	0.608	0.875	0.82	0.815	0.539	High	Master Protein	0	69.526	83	11	239	11	1	133	14.8	6.33	576.5	11	metabolic process;regulation of biological process;response to stimulus;transport	cytoplasm;cytosol;endoplasmic reticulum;mitochondrion	protein binding;transporter activity	Pf00061, Pf14651	79131	ENSRNOG00000012879.5	5	PPAR signaling pathway			0	0.0328466	0.0456864	0.0831309	0.0382562	0.0641112	0.00603618	8.4	6.14	0.7	0.19	8	0.54	135.7	93.7	82.5	107.5
P07632	Sod1	Superoxide dismutase [Cu-Zn] [OS=Rattus norvegicus]	0.992	0.996	1.034	0.963	1.003	0.831	High	Master Protein	0	58.409	47	8	79	8	1	154	15.9	6.35	201.26	8	cell organization and biogenesis;cellular component movement;cellular homeostasis;metabolic process;regulation of biological process;response to stimulus;transport	cytoplasm;cytosol;extracellular;membrane;mitochondrion;nucleus;vacuole	antioxidant activity;catalytic activity;metal ion binding;protein binding	Pf00080	24786	ENSRNOG00000002115.6	11	Prion diseases; Longevity regulating pathway - multiple species; Amyotrophic lateral sclerosis (ALS); Peroxisome; Huntington's disease	WP1310; WP1311; WP173	Selenium Micronutrient Network; Folic Acid Network; Oxidative Stress	0	0.720394	0.455274	0.867116	0.478564	0.593917	0.217765	11.61	4.18	21.7	8.2	7.4	11.3	99.5	102	93.6	102.9
P07633	Pccb	propionyl-CoA carboxylase beta chain, mitochondrial [OS=Rattus norvegicus]	0.864	0.903	0.853	0.925	0.839	1.038	High	Master Protein	0	102.487	34	14	93	14	1	541	58.6	7.47	226.49	14	metabolic process	mitochondrion;organelle lumen	catalytic activity;nucleotide binding	Pf01039	24624		8				0	0.0395732	0.145665	0.101508	0.375158	0.081849	0.949739	4.45	2.3	7.03	3.56	7.7	4.45	112.5	94.4	101.5	93.7
P07687	Ephx1	epoxide hydrolase 1 [OS=Rattus norvegicus]	1.027	0.863	1.132	0.993	1.07	1.257	High	Master Protein	0	9.652	5	3	4	3	1	455	52.5	8.51	6.66	3	metabolic process;response to stimulus	endoplasmic reticulum;membrane	catalytic activity;protein binding	Pf00561, Pf06441, Pf12697	25315	ENSRNOG00000003515.6	13	Chemical carcinogenesis; Metabolism of xenobiotics by cytochrome P450; Bile secretion	WP1300; WP1286	Aflatoxin B1 metabolism; Metapathway biotransformation	0							0	0	0	0	0	0	94.1	96.7	81.3	106.6
P07756	Cps1	Carbamoyl-phosphate synthase [ammonia], mitochondrial [OS=Rattus norvegicus]	0.973	0.981	1.181	1.057	1.018	1.102	High	Master Protein	0	126.577	20	26	91	26	1	1500	164.5	6.77	148.86	26	cell differentiation;metabolic process;response to stimulus	cytoplasm;membrane;mitochondrion;nucleus	catalytic activity;metal ion binding;nucleotide binding;protein binding	Pf00117, Pf00289, Pf00988, Pf02142, Pf02222, Pf02786, Pf02787, Pf07478, Pf13535, Pf15632	497840	ENSRNOG00000013704.5	9	Biosynthesis of amino acids; Metabolic pathways; Nitrogen metabolism; Arginine biosynthesis; Alanine, aspartate and glutamate metabolism; Carbon metabolism			0	0.907845	0.99591	0.28113	0.176134	0.231129	0.377905	5.18	15.83	3.68	0.05	0.96	2.73	93.6	91	91	109.6
P07824	Arg1	Arginase-1 [OS=Rattus norvegicus]	1.246	1.019	1.094	1.222	1.442	1.103	High	Master Protein	0.002	7.345	8	2	3	2	1	323	35	7.25	2.72	2	cell organization and biogenesis;defense response;metabolic process;regulation of biological process;response to stimulus	cytoplasm;membrane;nucleus	catalytic activity;metal ion binding	Pf00491	29221	ENSRNOG00000013304.5	1	Arginine and proline metabolism; Amoebiasis; Biosynthesis of amino acids; Metabolic pathways; Arginine biosynthesis	WP2433; WP153	Spinal Cord Injury; Urea cycle and metabolism of amino groups	0							34.18	5.23	11.42	21.55	51.46	2.87	83.8	104.5	85.4	91.7
P07867	Lipc	Hepatic triacylglycerol lipase [OS=Rattus norvegicus]							Low	Master Protein	0.06	1.583	4	1	1	1	1	494	55.6	8.1	0	1	cell organization and biogenesis;metabolic process;regulation of biological process;response to stimulus;transport	cell surface;endosome;extracellular	catalytic activity;protein binding	Pf00151, Pf01477	24538		8		WP1307; WP145; WP372	Fatty Acid Beta Oxidation; Statin Pathway; Beta Oxidation Meta Pathway	0
P07871	Acaa1b	3-ketoacyl-CoA thiolase B, peroxisomal [OS=Rattus norvegicus]	0.876	0.78	1.125	1.192	1.153	1.108	High	Master Protein	0	13.841	13	3	5	3	1	424	43.8	8.22	16.01	3	metabolic process	mitochondrion	catalytic activity;protein binding	Pf00108, Pf02803, Pf08541	501072		8	Fatty acid metabolism; Fatty acid degradation; Metabolic pathways; Valine, leucine and isoleucine degradation; Biosynthesis of unsaturated fatty acids; PPAR signaling pathway; alpha-Linolenic acid metabolism; Peroxisome			0							26.46	4.5	13.28	53.98	39.57	24.77	98.4	86.2	76.8	110.7
P07872-1	Acox1	Peroxisomal acyl-coenzyme A oxidase 1 [OS=Rattus norvegicus]	0.755	0.8	1.011	0.906	1.141	0.819	High	Master Protein	0	31.997	18	8	13	8	1	661	74.6	8.47	25.03	8	cell organization and biogenesis;metabolic process;regulation of biological process	cytoplasm;membrane;mitochondrion;nucleus	catalytic activity;nucleotide binding;protein binding	Pf01756, Pf02770, Pf14749	50681		10	Fatty acid metabolism; Fatty acid degradation; cAMP signaling pathway; Metabolic pathways; Biosynthesis of unsaturated fatty acids; PPAR signaling pathway; alpha-Linolenic acid metabolism; Peroxisome			0							1.13	3.37	13.85	2.65	2.38	12.17	109.5	82.7	87.6	110.8
P07895	Sod2	Superoxide dismutase [Mn], mitochondrial [OS=Rattus norvegicus]	0.887	0.781	0.98	0.975	0.955	0.678	High	Master Protein	0	40.515	30	8	40	8	1	222	24.7	8.81	94.26	8	cell differentiation;cell organization and biogenesis;metabolic process;regulation of biological process;response to stimulus	cytoplasm;membrane;mitochondrion;organelle lumen	antioxidant activity;catalytic activity;DNA binding;metal ion binding;protein binding	Pf00081, Pf02777	24787	ENSRNOG00000019048.4	1	Longevity regulating pathway; Longevity regulating pathway - multiple species; FoxO signaling pathway; Peroxisome; Huntington's disease	WP173	Oxidative Stress	0	0.410754	0.0705133	0.471403	0.286242	0.505895	0.169252	14.97	3.58	6.11	2.73	1.53	4.47	108.8	96.3	88.4	106.3
P07896	Ehhadh	Peroxisomal bifunctional enzyme [OS=Rattus norvegicus]	1.274	1.134	1.169	1.034	1.301	1.266	High	Master Protein	0	12.654	7	5	9	5	1	722	78.6	9.2	12.21	5	metabolic process	cytoskeleton;cytosol;mitochondrion	catalytic activity;protein binding	Pf00378, Pf00725, Pf02737, Pf08242	171142	ENSRNOG00000001770.4	11	Lysine degradation; Fatty acid metabolism; Fatty acid degradation; Butanoate metabolism; Tryptophan metabolism; Metabolic pathways; Valine, leucine and isoleucine degradation; Propanoate metabolism; PPAR signaling pathway; Peroxisome; beta-Alanine metabolism; Carbon metabolism	WP419	Mitochondrial LC-Fatty Acid Beta-Oxidation	0							34.61	19.51	22.7	30.77	21.4	23.72	86.5	110.1	98	101
P07943	Akr1b1	aldose reductase [OS=Rattus norvegicus]	0.791	0.776	0.888	0.883	0.878	0.809	High	Master Protein	0	46.894	24	8	70	8	1	316	35.8	6.71	161.7	8	metabolic process;regulation of biological process;response to stimulus	cytoplasm;cytosol;vacuole	catalytic activity	Pf00248	24192	ENSRNOG00000009513.3	4	Pentose and glucuronate interconversions; Galactose metabolism; Metabolic pathways; Glycerolipid metabolism; Fructose and mannose metabolism	WP3916; WP1286; WP1303	Hexoses metabolism in proximal tubules; Metapathway biotransformation; Polyol pathway	0	0.0258992	0.0639712	0.165586	0.031032	0.168362	0.113523	1.93	6.89	11.06	1.39	11.4	0.74	116.8	90.8	90.7	102
P08009	Gstm7	Glutathione S-transferase Yb-3 [OS=Rattus norvegicus]	0.814	0.765	0.919	0.891	0.905	0.795	High	Master Protein	0	54.579	38	8	59	2	1	218	25.7	7.33	122.96	8	metabolic process;regulation of biological process;response to stimulus	cytoplasm;endoplasmic reticulum	antioxidant activity;catalytic activity;protein binding	Pf00043, Pf02798, Pf13410, Pf13417, Pf14497	81869	ENSRNOG00000018937.4	2	Platinum drug resistance; Chemical carcinogenesis; Metabolism of xenobiotics by cytochrome P450; Glutathione metabolism; Drug metabolism - cytochrome P450	WP1286	Metapathway biotransformation	1	0.00583541	0.0117276	0.0658622	0.266622	0.416152	0.0541148	1.15	2.74	3.63	4.17	8.99	5.02	112.8	95.1	89	105.9
P08010	Gstm2	Glutathione S-transferase Mu 2 [OS=Rattus norvegicus]	0.74	0.705	0.802	0.819	0.817	0.814	High	Master Protein	0	73.728	52	11	101	6	1	218	25.7	7.39	209.24	11	metabolic process;regulation of biological process;response to stimulus	cytoplasm;cytosol;endoplasmic reticulum;membrane	antioxidant activity;catalytic activity;protein binding	Pf00043, Pf02798, Pf13409, Pf13417, Pf14497	24424	ENSRNOG00000018937.4	2	Platinum drug resistance; Chemical carcinogenesis; Metabolism of xenobiotics by cytochrome P450; Glutathione metabolism; Drug metabolism - cytochrome P450	WP1286; WP469	Metapathway biotransformation; Glutathione metabolism	5	0.0098261	0.0285288	0.0260237	0.0110646	0.0115903	0.045348	2.59	1.17	4.4	2.68	0.79	7.54	125	90.6	88.2	98.8
P08050	Gja1	Gap junction alpha-1 protein [OS=Rattus norvegicus]	0.905	0.86	0.875	0.869	0.921	0.938	High	Master Protein	0	18.841	13	3	13	3	1	382	43	8.76	21.05	3	cell communication;cell death;cell differentiation;cell organization and biogenesis;cellular component movement;cellular homeostasis;defense response;regulation of biological process;response to stimulus;transport	cytoplasm;cytosol;endoplasmic reticulum;endosome;Golgi;membrane;mitochondrion;vacuole	protein binding;signal transducer activity;transporter activity	Pf00029, Pf03508, Pf10582	24392	ENSRNOG00000000805.6	20	Gap junction; Arrhythmogenic right ventricular cardiomyopathy (ARVC)	WP326; WP5; WP2433; WP140	Calcium Regulation in the Cardiac Cell; EGFR1 Signaling Pathway; Spinal Cord Injury; Myometrial Relaxation and Contraction Pathways	0	0.114038	0.0743384	0.239437	0.083496	0.0289618	0.319016	1.79	5.3	16.47	5.95	0.03	11.15	111.9	96.3	94.6	100
P08081-1	Clta	clathrin light chain A [OS=Rattus norvegicus]	1.42	1.051	1.323	1.291	2.071	1.382	High	Master Protein	0.002	6.443	7	2	6	2	1	248	27	4.5	11.05	2	cell division;cell organization and biogenesis;transport	cytoplasm;cytoskeleton;membrane	protein binding;structural molecule activity	Pf01086	83800	ENSRNOG00000014635.8	5	Endocrine and other factor-regulated calcium reabsorption; Synaptic vesicle cycle; Bacterial invasion of epithelial cells; Lysosome; Endocytosis; Huntington's disease			0							25.57	23.71	16.42	10.15	64.98	10.65	73.8	104.8	77.6	97.7
P08082-2	Cltb	Isoform Non-brain of Clathrin light chain B [OS=Rattus norvegicus]	0.983	0.847	1.237	0.983	1.143	1.031	High	Master Protein	0	21.235	19	5	19	5	1	211	23.1	4.68	34.66	5	cell organization and biogenesis;transport	cytosol;membrane	protein binding;structural molecule activity;transporter activity	Pf01086	116561		17				0	0.302984	0.493426	0.152955	0.895806	0.228178	0.300581	1.65	12.14	2.48	5.75	18.6	1.63	97.8	91.1	82.8	114.7
P08289	Alpl	Alkaline phosphatase, DSissue-nonspecific isozyme [OS=Rattus norvegicus]	1.206	1.052	1.016	1.201	1.117	3.812	High	Master Protein	0	11.715	6	3	7	3	1	524	57.6	6.92	13.51	3	cell differentiation;metabolic process;response to stimulus	membrane	catalytic activity;metal ion binding	Pf00245	25586	ENSRNOG00000013954.5	5	Folate biosynthesis; Metabolic pathways; Thiamine metabolism	WP1308; WP457	Endochondral Ossification; TNF-alpha NF-kB Signaling Pathway	0	0.126842	0.707989	0.56434	0.0226302	0.931621	0.13576	3.9	32.24	8.67	3	2.63	27.22	70	86.7	92	70.1
P08426	Prss3	Cationic trypsin-3 [OS=Rattus norvegicus]	1.08	0.999	1.123	1.059	1.074	0.96	Medium	Master Protein	0.011	2.936	3	1	6	1	1	247	26.3	7.49	0	1	metabolic process	extracellular	catalytic activity;metal ion binding	Pf00089	286911		4	Pancreatic secretion; Influenza A; Neuroactive ligand-receptor interaction; Protein digestion and absorption			0	0.0667801	0.64538	0.363123	0.629753	0.792378	0.629856	0.71	4.23	7.79	14.72	3.51	8.52	91.3	98.3	92.3	101.8
P08460	Nid1	Nidogen-1 [OS=Rattus norvegicus]	0.921	0.9	1.118	0.798	0.846	0.863	High	Master Protein	0	10.276	10	3	3	3	1	324	35.6	4.74	8.69	3	cell organization and biogenesis;regulation of biological process	extracellular	metal ion binding;protein binding	Pf06119, Pf12947	25494		17				0							0.93	0.28	1.66	6.95	7.28	7.54	107	98.6	96.3	119.7
P08461	Dlat	Dihydrolipoyllysine-residue acetyltransferase component of pyruvate dehydrogenase complex, mitochondrial [OS=Rattus norvegicus]	0.913	0.923	1.091	1.007	1.113	0.802	High	Master Protein	0	119.676	25	13	152	13	1	632	67.1	8.53	356.72	13	metabolic process	mitochondrion;organelle lumen	catalytic activity;nucleotide binding;protein binding	Pf00198, Pf00364, Pf02817	81654	ENSRNOG00000009994.5	8	Glycolysis / Gluconeogenesis; Citrate cycle (TCA cycle); Metabolic pathways; Pyruvate metabolism; Carbon metabolism	WP3916; WP337; WP347	Hexoses metabolism in proximal tubules; Glycolysis and Gluconeogenesis; TCA Cycle	0	0.0463957	0.174449	0.0663801	0.461208	0.0457949	0.013201	0.44	6.39	2.93	1.42	0.59	0.59	101.9	92.6	95.4	112.4
P08494	Mgp	matrix Gla protein [OS=Rattus norvegicus]	1.235	0.945	1.058	1.002	1.065	1.175	High	Master Protein	0.009	3.741	11	1	2	1	1	103	12	9.14	6.04	1	cell differentiation;cell organization and biogenesis;development;regulation of biological process;response to stimulus	endoplasmic reticulum;extracellular	metal ion binding;protein binding;structural molecule activity	Pf00594	25333		4		WP1308	Endochondral Ossification	0							0	0	0	0	0	0	94.4	116.6	89.2	99.9
P08503	Acadm	medium-chain specific acyl-CoA dehydrogenase, mitochondrial [OS=Rattus norvegicus]	0.887	1.068	0.826	0.992	1.05	0.885	High	Master Protein	0	111.504	38	16	126	16	1	421	46.5	8.41	303.04	16	cell differentiation;cell organization and biogenesis;metabolic process;regulation of biological process;response to stimulus	membrane;mitochondrion;nucleus;organelle lumen	catalytic activity;nucleotide binding;protein binding	Pf00441, Pf02770, Pf02771, Pf08028, Pf11794	24158		2	Fatty acid metabolism; Fatty acid degradation; Metabolic pathways; Valine, leucine and isoleucine degradation; Propanoate metabolism; PPAR signaling pathway; beta-Alanine metabolism; Carbon metabolism	WP419; WP372; WP1307; WP418	Mitochondrial LC-Fatty Acid Beta-Oxidation; Beta Oxidation Meta Pathway; Fatty Acid Beta Oxidation; Beta Oxidation of Unsaturated Fatty Acids	0	0.0663601	0.000837381	0.0209444	0.583205	0.0444544	0.0798073	0.14	0.26	2.35	3.73	1.74	6.94	104.5	92.6	111.9	86.1
P08541	Ugt2b	UDP-glucuronosyltransferase 2B2 [OS=Rattus norvegicus]	1.054	1.01	1.12	1.19	1.134	1.003	Medium	Master Protein	0.014	2.373	2	1	1	1	1	530	60.9	8.5	2.15	1	metabolic process	endoplasmic reticulum;membrane	catalytic activity	Pf00201, Pf04101	24862		14				0							0	0	0	0	0	0	93.3	98.3	94.2	104.6
P08644-2	Kras	Isoform 2B of GTPase KRas [OS=Rattus norvegicus]	1.016	0.754	1.061	0.805	0.982	0.964	Medium	Master Protein	0.011	2.856	6	1	1	1	1	188	21.5	8.12	2.27	1	cell communication;cell differentiation;cell organization and biogenesis;regulation of biological process;response to stimulus	cytoplasm;cytosol;membrane;mitochondrion	catalytic activity;nucleotide binding;protein binding	Pf00009, Pf00071, Pf02421, Pf08477	24525	ENSRNOG00000009338.6	4	Oxytocin signaling pathway; GnRH signaling pathway; Endometrial cancer; Tight junction; MAPK signaling pathway; Alcoholism; ErbB signaling pathway; Sphingolipid signaling pathway; B cell receptor signaling pathway; Viral carcinogenesis; Apoptosis; Aldosterone-regulated sodium reabsorption; Neurotrophin signaling pathway; Axon guidance; Gap junction; Glioma; Longevity regulating pathway; Hepatitis…	WP656; WP446; WP351; WP73; WP5; WP2148; WP569; WP358; WP319; WP44; WP1965	p53 signal pathway; MAPK Cascade; Regulation of Actin Cytoskeleton; G Protein Signaling Pathways; EGFR1 Signaling Pathway; Brain derived neurotrophic factor; IL-2 Signaling Pathway; MAPK signaling pathway; IL-3 Signaling Pathway; IL-5 Signaling Pathway; VEGF-receptor Signal Transduction	0							0	0	0	0	0	0	104.8	106.5	79	111.2
P08649	C4a	Complement C4 [OS=Rattus norvegicus]	1.289	0.863	1.031	1.083	0.906	1.532	High	Master Protein	0	106.72	18	23	47	23	1	1737	192	7.33	95.83	23	defense response;metabolic process;regulation of biological process;response to stimulus	extracellular	enzyme regulator activity;protein binding	Pf00207, Pf01759, Pf01821, Pf01835, Pf07677, Pf07678, Pf07703, Pf10569, Pf11974, Pf13249	24233		20	Systemic lupus erythematosus; Pertussis; Staphylococcus aureus infection; Complement and coagulation cascades	WP547; WP81	Complement and Coagulation Cascades; Complement Activation, Classical Pathway	0	0.107548	0.225948	0.428403	0.863471	0.593882	0.101291	1.32	13.31	8.81	5.71	19.15	4.68	92.7	118.4	85.1	108.8
P08683	Cyp2c11	cytochrome P450 2C11 [OS=Rattus norvegicus]	0.931	0.795	0.864	0.889	1.126	1.103	High	Master Protein	0	10.362	4	2	4	2	1	500	57.1	7.69	10.24	2	cell differentiation;metabolic process	endoplasmic reticulum;membrane	catalytic activity;metal ion binding	Pf00067	29277		1	Arachidonic acid metabolism; Chemical carcinogenesis; Metabolic pathways; Retinol metabolism; Steroid hormone biosynthesis; Linoleic acid metabolism; Inflammatory mediator regulation of TRP channels; Serotonergic synapse	WP1285; WP139	Arachidonate Epoxygenase Epoxide Hydrolase; Nuclear receptors in lipid metabolism and toxicity	0	0.200159	0.265932	0.265949	0.260549	0.876652	0.820287	1.06	25.26	18.08	12.51	34.98	0.58	102.4	96.2	81.4	93
P08699	Lgals3	Galectin-3 [OS=Rattus norvegicus]							High	Master Protein	0.009	4.057	4	1	1	1	1	262	27.2	8.57	3.57	1	cell differentiation;cell organization and biogenesis;cellular component movement;defense response;metabolic process;regulation of biological process;response to stimulus	cell surface;cytoplasm;extracellular;membrane;nucleus;spliceosomal complex	protein binding;receptor activity;RNA binding;signal transducer activity	Pf00337	83781	ENSRNOG00000010645.5	15				0
P08733	Myl2	myosin regulatory light chain 2, ventricular/cardiac muscle isoform [OS=Rattus norvegicus]	0.693	0.793	0.937	0.957	1.043	0.654	High	Master Protein	0	162.361	87	14	770	14	1	166	18.9	4.93	1312.72	14	cell growth;cell organization and biogenesis;regulation of biological process	cytoplasm;cytoskeleton	metal ion binding;protein binding	Pf00036, Pf13405, Pf13499	363925		12	Tight junction; Adrenergic signaling in cardiomyocytes; Focal adhesion; Regulation of actin cytoskeleton; Leukocyte transendothelial migration; Dilated cardiomyopathy; Cardiac muscle contraction; Hypertrophic cardiomyopathy (HCM)	WP140; WP316	Myometrial Relaxation and Contraction Pathways; Striated Muscle Contraction	0	0.0065893	0.0778599	0.271628	0.0733373	0.00469377	0.0223928	3.11	6.64	1.91	1.68	0.07	6.69	114.7	81.8	88.8	110.5
P08753	Gnai3	Guanine nucleotide-binding protein G(k) subunit alpha [OS=Rattus norvegicus]	1.178	1.264	1.224	1.09	1.184	1.315	High	Master Protein	0	14.926	13	4	12	1	1	354	40.5	5.69	21.25	4	cell division;cell organization and biogenesis;metabolic process;regulation of biological process;response to stimulus	cytoplasm;cytoskeleton;Golgi;membrane;nucleus	catalytic activity;metal ion binding;nucleotide binding;protein binding;signal transducer activity	Pf00025, Pf00503	25643	ENSRNOG00000019465.5	2	Oxytocin signaling pathway; Tight junction; Alcoholism; Sphingolipid signaling pathway; Regulation of lipolysis in adipocytes; Adrenergic signaling in cardiomyocytes; Axon guidance; Cocaine addiction; Gap junction; Chagas disease (American trypanosomiasis); Morphine addiction; Retrograde endocannabinoid signaling; Rap1 signaling pathway; Pertussis; cAMP signaling pathway; Glutamatergic synapse; E…	WP1312; WP73; WP326	Signal Transduction of S1P; G Protein Signaling Pathways; Calcium Regulation in the Cardiac Cell	0							0	0	0	0	0	0	84.8	100	107.2	103.8
P08932	Kng1l1; Kng1	T-kininogen 2 [OS=Rattus norvegicus]	1.203	1.746	2.896	3.439	1.781	1.692	High	Master Protein	0	50.54	19	9	39	4	1	430	47.7	6.35	95.57	9	cellular homeostasis;defense response;regulation of biological process;response to stimulus	extracellular	enzyme regulator activity;protein binding	Pf00031	288001	ENSRNOG00000030387.5	11	Complement and coagulation cascades			5	0.051292	0.00652983	0.00944662	0.00954086	0.0166824	0.124699	3.35	6.39	6.23	11.24	8.4	22.29	53.7	63.1	93.6	155.4
P08934-1	Kng2; Kng2l1	kininogen-1 [OS=Rattus norvegicus]	1.291	1.355	1.418	1.312	1.383	1.312	High	Master Protein	0	26.427	10	6	22	1	1	639	70.9	6.8	47.52	6	cellular homeostasis;coagulation;defense response;regulation of biological process;response to stimulus	extracellular	enzyme regulator activity;protein binding	Pf00031	25087		11	Complement and coagulation cascades			2							10.14	3.03	0.2	2.63	2.16	12.26	79.4	102.5	107.6	112.6
P08934-2	Kng2; Kng2l1	Isoform LMW of Kininogen-1 [OS=Rattus norvegicus]	1.453	2.408	4.688	4.992	1.872	1.893	High	Master Protein	0	30.404	14	6	28	1	1	433	47.9	6.39	68.49	6	cellular homeostasis;coagulation;regulation of biological process		enzyme regulator activity	Pf00031	25087		11				0	0.0619815	0.0112232	0.00266444	0.00405773	0.00676847	0.0184474	23.55	7.13	5.75	6.12	6.13	16.3	39.7	57.7	108.1	185.1
P09006	Serpina3n	Serine protease inhibitor A3N [OS=Rattus norvegicus]	1.012	1.142	2.42	1.431	1.258	1.184	High	Master Protein	0	85.245	40	13	77	13	1	418	46.6	5.47	176.11	13	defense response;regulation of biological process;response to stimulus	extracellular	enzyme regulator activity	Pf00079	24795		6				0	0.364937	0.109579	0.0126387	0.049098	0.0653643	0.0534998	0.36	5.69	2.45	3.18	8.6	6.46	71.2	82.5	89.5	194
P09034	Ass1	Argininosuccinate synthase [OS=Rattus norvegicus]	1.049	0.907	1.146	1.098	1.235	1.312	High	Master Protein	0.002	7.016	6	3	4	3	1	412	46.5	7.78	9.5	3	defense response;metabolic process;regulation of biological process;response to stimulus	cytoplasm;cytosol;endoplasmic reticulum;membrane;mitochondrion;nucleus;vacuole	catalytic activity;nucleotide binding;protein binding;RNA binding	Pf00764, Pf03054, Pf06508	25698	ENSRNOG00000008837.6	3	Biosynthesis of amino acids; Metabolic pathways; Arginine biosynthesis; Alanine, aspartate and glutamate metabolism	WP153; WP104	Urea cycle and metabolism of amino groups; Alanine and aspartate metabolism	0							13.09	1.14	1.74	7.84	0.07	5.13	89.4	93.7	81.1	102.4
P09117	Aldoc	Fructose-bisphosphate aldolase C [OS=Rattus norvegicus]	1.162	1.104	1.154	0.833	0.843	1.112	High	Master Protein	0	18.691	20	5	29	4	1	363	39.3	7.12	62.62	5	cell death;cell differentiation;cell organization and biogenesis;metabolic process;response to stimulus	cytoplasm;mitochondrion	catalytic activity;protein binding	Pf00274	24191	ENSRNOG00000011452.8	10	Glycolysis / Gluconeogenesis; Pentose phosphate pathway; Biosynthesis of amino acids; Metabolic pathways; Fructose and mannose metabolism; Carbon metabolism	WP337; WP3916	Glycolysis and Gluconeogenesis; Hexoses metabolism in proximal tubules	0	0.762802	0.737111	0.549171	0.41619	0.968325	0.806818	4.88	44.79	39.6	0.25	6.81	1.55	96.1	101.7	96.1	110.9
P09330	Prps2	ribose-phosphate pyrophosphokinase 2 [OS=Rattus norvegicus]	0.502	0.474	0.931	0.554	0.577	0.465	Medium	Master Protein	0.01	3.161	5	1	1	1	1	318	34.8	6.61	2.59	1	metabolic process		catalytic activity;metal ion binding;nucleotide binding;protein binding	Pf00156, Pf13793, Pf14572	24689	ENSRNOG00000004160.3	X	Purine metabolism; Pentose phosphate pathway; Biosynthesis of amino acids; Metabolic pathways; Carbon metabolism	WP146	Nucleotide Metabolism	0							0	0	0	0	0	0	160.2	80.5	76	149.1
P09456	Prkar1a	cAMP-dependent protein kinase type I-alpha regulatory subunit [OS=Rattus norvegicus]	0.743	0.824	0.834	0.838	0.993	0.867	High	Master Protein	0	47.471	27	10	38	10	1	381	43.1	5.35	68.45	10	cell organization and biogenesis;cell proliferation;regulation of biological process	cytoplasm;membrane	enzyme regulator activity;nucleotide binding;protein binding	Pf00027, Pf02197	25725	ENSRNOG00000049876.1	10	Insulin signaling pathway	WP326; WP73; WP140; WP5	Calcium Regulation in the Cardiac Cell; G Protein Signaling Pathways; Myometrial Relaxation and Contraction Pathways; EGFR1 Signaling Pathway	0	0.00805021	0.0154187	0.139859	0.0759184	0.623548	0.184632	0.49	3.9	3.42	3.51	7.45	9.27	115.3	85.1	94.2	96.7
P09495	Tpm4	Tropomyosin alpha-4 chain [OS=Rattus norvegicus]	1.087	1.032	1.108	1.151	1.222	1.041	High	Master Protein	0	69.769	45	15	117	6	1	248	28.5	4.69	320.7	15	cell differentiation;cell organization and biogenesis	cytoplasm;cytoskeleton;membrane	metal ion binding;protein binding;structural molecule activity	Pf00261, Pf12718	24852	ENSRNOG00000015496.6	16	Adrenergic signaling in cardiomyocytes; Dilated cardiomyopathy; Cardiac muscle contraction; Hypertrophic cardiomyopathy (HCM)	WP316	Striated Muscle Contraction	1	0.0931686	0.694488	0.565837	0.0292238	0.332183	0.385929	1.45	4.53	12.84	1.46	34.25	8.96	92.8	110.4	93.7	102.8
P09527	Rab7a	ras-related protein Rab-7a [OS=Rattus norvegicus]	0.989	0.966	1.059	0.995	1.011	1.108	High	Master Protein	0	26.427	29	5	17	5	1	207	23.5	6.7	32.42	5	cell organization and biogenesis;cellular homeostasis;metabolic process;regulation of biological process;response to stimulus;transport	cytoplasm;cytosol;endosome;Golgi;membrane;vacuole	catalytic activity;nucleotide binding;protein binding	Pf00025, Pf00071, Pf01926, Pf04670, Pf07728, Pf08477	29448	ENSRNOG00000012247.6	4	Amoebiasis; Tuberculosis; Endocytosis; Salmonella infection; Phagosome			0	0.60188	0.270501	0.00711297	0.505063	0.943673	0.933088	4.94	0.32	0.79	4.82	5.21	6.75	99.1	97.3	92.2	105
P09605	Ckmt2	Creatine kinase S-type, mitochondrial [OS=Rattus norvegicus]	0.722	0.783	0.776	0.808	1.008	0.756	High	Master Protein	0	153.768	31	13	526	11	1	419	47.4	8.51	1308.88	13	metabolic process	membrane;mitochondrion	catalytic activity;nucleotide binding	Pf00217, Pf02807	688698		2				1	0.00559151	0.0184398	0.044258	0.0123094	0.929145	0.0217374	1.06	1.77	0.02	2.22	7.51	0.46	120.1	86.7	90.5	93.1
P09606	Glul	Glutamine synthetase [OS=Rattus norvegicus]	1.095	0.805	1.542	1.065	1.094	1.186	High	Master Protein	0.009	3.615	5	1	1	1	1	373	42.2	7.08	2.81	1	cell communication;cell organization and biogenesis;cell proliferation;metabolic process;regulation of biological process;response to stimulus	cytoplasm;cytosol;endoplasmic reticulum;mitochondrion;nucleus	catalytic activity;metal ion binding;nucleotide binding;protein binding	Pf00120, Pf03951	24957	ENSRNOG00000049560.2	13	Glutamatergic synapse; Biosynthesis of amino acids; Metabolic pathways; Nitrogen metabolism; Arginine biosynthesis; Glyoxylate and dicarboxylate metabolism; GABAergic synapse; Alanine, aspartate and glutamate metabolism			0							0	0	0	0	0	0	90	98.6	72.4	138.8
P09812	Pygm	Glycogen phosphorylase, muscle form [OS=Rattus norvegicus]	0.89	0.845	0.806	0.854	0.805	0.992	High	Master Protein	0	206.653	41	34	217	28	1	842	97.2	7.33	533.79	34	cellular homeostasis;metabolic process;response to stimulus	cytoplasm;endoplasmic reticulum	catalytic activity;nucleotide binding;protein binding	Pf00343	24701		1		WP160	Glycogen Metabolism	6	0.0628124	0.483733	0.097595	0.0350266	0.0594849	0.429819	5.37	0.07	3.62	2.64	6.4	2.61	114.1	95.3	101	92.7
P09895	Rpl5	60S ribosomal protein L5 [OS=Rattus norvegicus]	1.066	1.172	1.172	0.986	1.058	1.051	High	Master Protein	0	17.152	19	6	11	6	1	297	34.4	9.74	19.62	6	cell organization and biogenesis;metabolic process;regulation of biological process;response to stimulus	cytoplasm;membrane;nucleus;ribosome	protein binding;RNA binding;structural molecule activity	Pf00861, Pf14204	81763	ENSRNOG00000023529.3	14	Ribosome			0	0.0350089	0.14545	0.230357	0.724918	0.753022	0.998718	1.81	3.93	4.45	1.25	1.98	2.22	92.4	99.4	108.3	108.2
P0C089	Ptpmt1	Phosphatidylglycerophosphatase and protein-tyrosine phosphatase 1 [OS=Rattus norvegicus]	1.209	1.049	1.043	1.048	1.134	1.205	High	Master Protein	0	11.39	18	4	5	4	1	193	21.9	9.58	9.66	4	metabolic process;regulation of biological process	membrane;mitochondrion;nucleus	catalytic activity	Pf00102, Pf00782, Pf14671	29390		3				0							20.66	9.07	9.21	18.59	3.73	9.91	88.4	106.9	92.7	92.2
P0C0A1	Vps25	Vacuolar protein-sorting-associated protein 25 [OS=Rattus norvegicus]	0.865	0.879	0.88	0.854	0.885	1.325	High	Master Protein	0.004	4.749	6	1	5	1	1	176	20.7	6.34	9.51	1	metabolic process;regulation of biological process;transport	cytoplasm;cytosol;endosome;membrane;mitochondrion;nucleus	protein binding;structural molecule activity	Pf05871	681059	ENSRNOG00000051179.2	10	Endocytosis			0							1.69	21.01	9.99	2.51	13.33	7.09	104.8	90.6	92.1	92.3
P0C0A2	Vps36	Vacuolar protein-sorting-associated protein 36 [OS=Rattus norvegicus]	0.862	0.805	1.165	0.917	1.001	0.937	High	Master Protein	0.009	3.692	3	1	1	1	1	386	43.7	7.15	2.45	1	metabolic process;regulation of biological process;transport	cytoplasm;cytosol;endosome;membrane;nucleus;vacuole	protein binding	Pf04157, Pf11605	290851		16				0							0	0	0	0	0	0	105	90.5	84.6	122.3
P0C0S7	H2afz	Histone H2A.Z [OS=Rattus norvegicus]	1.064	0.807	1.214	1.082	1.144	0.889	High	Master Protein	0	17.152	20	3	72	1	1	128	13.5	10.58	162.79	3	regulation of biological process;response to stimulus	chromosome;nucleus	DNA binding;protein binding	Pf00125	58940		2	Alcoholism; Systemic lupus erythematosus	WP302	Proteasome Degradation	0							7.48	1.28	8.32	8.27	12.97	6.5	96.2	102.4	77.7	116.8
P0C172	Pth2	Tuberoinfundibular peptide of 39 residues [OS=Rattus norvegicus]	0.895	0.861	0.727	0.82	0.749	0.896	Medium	Master Protein	0.015	2.352	7	1	2	1	1	100	11	11.28	3.56	1	regulation of biological process;response to stimulus	extracellular			499149		1				0							0	0	0	0	0	0	116.9	104.6	100.6	85
P0C1X8	Aak1	AP2-associated protein kinase 1 [OS=Rattus norvegicus]							Medium	Master Protein	0.021	2.121	2	1	1	1	1	962	103.7	6.51	0	1	metabolic process;regulation of biological process;transport	membrane	catalytic activity;nucleotide binding;protein binding	Pf00069, Pf07714	500244		4				0
P0C219	Slmap	Sarcolemmal membrane-associated protein [OS=Rattus norvegicus]	0.979	0.937	1.323	1.05	1.195	1.076	High	Master Protein	0	46.167	12	10	38	10	1	858	98.2	5.22	73.91	10	cell organization and biogenesis;metabolic process;regulation of biological process	cytoplasm;cytoskeleton;membrane	protein binding	Pf00498, Pf04111	290533		16				0	0.659537	0.320928	0.0170291	0.303046	0.0889733	0.0299982	11.74	11.06	1.97	6.54	0.59	0.81	95	89	89	121.8
P0C2B9	LOC685447; Mrpl42; LOC103691922	28S ribosomal protein L42, mitochondrial [OS=Rattus norvegicus]	0.732	0.812	0.936	0.85	1.1	0.969	High	Master Protein	0.009	3.479	7	1	1	1	1	141	16.5	8.91	2.34	1		membrane;mitochondrion;ribosome	RNA binding	Pf10210	299743; 103691922		7; 13				0							0	0	0	0	0	0	108.7	79.5	88.3	101.7
P0C2C0	Mrpl22	39S ribosomal protein L22, mitochondrial [OS=Rattus norvegicus]	1.128	1.281	1.101	1.034	1.256	1.369	High	Master Protein	0.004	5.703	9	2	3	2	1	206	24	9.92	2.19	2	metabolic process	mitochondrion;ribosome	RNA binding;structural molecule activity	Pf00237	287302		10	Ribosome			0							11.29	19.52	16.48	5.53	26.45	15.13	84.1	94.8	107.7	92.5
P0C2C4	Mrpl10	39S ribosomal protein L10, mitochondrial [OS=Rattus norvegicus]	1.077	1.258	1.081	1.078	1.306	1.344	High	Master Protein	0	8.906	9	2	3	2	1	263	29.9	9.31	9.27	2	cell organization and biogenesis;metabolic process	mitochondrion;ribosome	RNA binding;structural molecule activity		691075	ENSRNOG00000009567.8	10				0							14.07	17.11	29.69	14.9	27.37	12.35	83.7	90.2	105.3	90.5
P0C2X9	Aldh4a1	Delta-1-pyrroline-5-carboxylate dehydrogenase, mitochondrial [OS=Rattus norvegicus]	1.031	1.234	0.901	0.966	0.971	1.164	High	Master Protein	0	60.555	20	12	53	12	1	563	61.8	7.46	122.17	12	metabolic process	mitochondrion;organelle lumen	catalytic activity;protein binding	Pf00171	641316		5				0	0.372349	0.128809	0.135779	0.161924	0.211535	0.0155693	6.73	9.08	6.63	0.97	3.02	1.23	94.5	97.5	116.6	87.5
P0C546	Slc25a42	Mitochondrial coenzyme A transporter SLC25A42 [OS=Rattus norvegicus]	1.227	1.402	0.805	0.997	0.915	0.983	High	Master Protein	0	12.073	13	3	9	3	1	318	35.1	9.86	22.96	3	transport	membrane;mitochondrion;nucleus	catalytic activity;transporter activity	Pf00153	689414		16				0							0.93	0.51	0.24	1.97	8.1	11.58	96	117.8	134.6	77.3
P0C5E3	LOC290704	palladin [OS=Rattus norvegicus]	1	0.989	1.072	1.08	1.245	1.449	High	Master Protein	0	11.199	6	4	8	4	1	603	66.7	6.27	14.23	4	cell differentiation;cell organization and biogenesis;cellular component movement;regulation of biological process;response to stimulus	cytoplasm;cytoskeleton;nucleus	protein binding	Pf00047, Pf07679, Pf08205, Pf13895, Pf13927	290704		16				0	0.771668	0.504716	0.99709	0.642614	0.438983	0.509301	24.8	12.56	15.63	1.47	47.91	19.25	91.5	94.2	86.7	98.1
P0C5I0	Cdnf	Cerebral dopamine neurotrophic factor [OS=Rattus norvegicus]	0.856	0.826	1.01	0.898	1.003	1.002	High	Master Protein	0.004	5.485	10	2	2	2	1	187	21.3	6.86	5	2	cell differentiation;cell organization and biogenesis;regulation of biological process	endoplasmic reticulum;extracellular	protein binding	Pf10208	361276	ENSRNOG00000026493.4	17				0							5.56	11.05	3.3	4.79	14.97	0.08	106.1	90.8	87.7	107.2
P0C5W1	Map1s	Microtubule-associated protein 1S [OS=Rattus norvegicus]	0.992	0.979	0.959	0.882	1.25	1.381	Medium	Master Protein	0.037	1.793	1	1	1	1	1	972	102.7	7.11	2.38	1	cell death;cell organization and biogenesis;regulation of biological process	cytoplasm;cytoskeleton;cytosol;nucleus	catalytic activity;DNA binding;protein binding		290640		16				0							0	0	0	0	0	0	96.5	95.7	94.5	92.5
P0C5X8	Ttyh1	Protein tweety homolog 1 [OS=Rattus norvegicus]	0.875	0.994	0.918	0.941	1.125	1.17	Medium	Master Protein	0.021	2.12	2	1	2	1	1	450	49	4.98	4.35	1	cell organization and biogenesis;regulation of biological process;transport	membrane	metal ion binding;transporter activity	Pf04906	292597	ENSRNOG00000032699.5	1				0							0	0	0	0	0	0	99.5	87.1	99	91.4
P0DMW0	Hspa1b; Hspa1a; LOC108348108	heat shock 70 kDa protein 1A [OS=Rattus norvegicus]	1.096	1.006	1.056	1.122	0.933	1.312	High	Master Protein	0	76.187	26	15	88	7	1	641	70.1	5.82	235.77	15	cell differentiation;cell organization and biogenesis;defense response;metabolic process;regulation of biological process;response to stimulus	cytoplasm;cytoskeleton;cytosol;membrane;mitochondrion;nucleus	catalytic activity;nucleotide binding;protein binding;RNA binding	Pf00012, Pf06723	294254; 24472; 108348108	ENSRNOG00000050647.2; ENSRNOG00000045654.2	20	MAPK signaling pathway; Prion diseases; Antigen processing and presentation; Measles; Longevity regulating pathway - multiple species; Legionellosis; Epstein-Barr virus infection; Influenza A; Estrogen signaling pathway; Protein processing in endoplasmic reticulum; Toxoplasmosis; Spliceosome; Endocytosis	WP590; WP358; WP487	Cardiovascular Signaling; MAPK signaling pathway; Apoptosis Modulation by HSP70	1	0.391716	0.855837	0.699494	0.787721	0.471086	0.401846	20.3	21.57	4.65	3.13	12.7	15.96	91.9	104.1	94.5	92.5
P0DN35	LOC100912357; Ndufb1	NADH dehydrogenase [ubiquinone] 1 beta subcomplex subunit 1 [OS=Rattus norvegicus]	0.88	0.818	1.025	0.906	1.004	0.739	High	Master Protein	0.004	5.399	19	1	3	1	1	57	7	8.59	10.22	1	cell organization and biogenesis;metabolic process;transport	membrane;mitochondrion	catalytic activity	Pf08040	100912357		6				0							15.86	4.13	4.99	6.05	6.36	10.71	109.5	96.3	89.6	112.2
P10111	Ppia; LOC100360977	peptidyl-prolyl cis-trans isomerase A [OS=Rattus norvegicus]	0.98	0.918	1.18	1.048	1.027	1.077	High	Master Protein	0	35.109	24	5	64	5	1	164	17.9	8.16	121.77	5	cell differentiation;cell organization and biogenesis;metabolic process;regulation of biological process	cytoplasm;cytosol;extracellular;membrane;nucleus	catalytic activity;RNA binding	Pf00160	25518; 100360977	ENSRNOG00000027864.5; ENSRNOG00000055068.1	14				0	0.677098	0.228252	0.302077	0.987802	0.844968	0.924189	20.35	2.6	8.04	14.61	9.33	27.97	95.6	96	87.8	116.7
P10252	Cd48	CD48 antigen [OS=Rattus norvegicus]	0.989	1.204	1.093	1.115	1.489	1.597	High	Master Protein	0.005	4.543	12	2	3	2	1	240	27.7	7.83	2.15	2	regulation of biological process;response to stimulus	membrane	protein binding;receptor activity	Pf00047, Pf13895	245962	ENSRNOG00000004737.7	13	Natural killer cell mediated cytotoxicity			0							0	0	0	0	0	0	83.9	82.9	101	91.6
P10536	Rab1b	ras-related protein Rab-1B [OS=Rattus norvegicus]	1.141	1.028	0.957	1.046	0.951	0.928	High	Master Protein	0	26.311	44	8	35	3	1	201	22.1	5.73	60.89	8	cell organization and biogenesis;metabolic process;regulation of biological process;response to stimulus;transport	cytoplasm;Golgi;membrane;mitochondrion	catalytic activity;nucleotide binding	Pf00025, Pf00071, Pf01926, Pf04670, Pf08477, Pf09439	100126191		1				0							0	0	0	0	0	0	98.9	112.9	101.7	94.7
P10686	Plcg1	1-phosphatidylinositol 4,5-bisphosphate phosphodiesterase gamma-1 [OS=Rattus norvegicus]							High	Master Protein	0.009	4.036	1	1	1	1	1	1290	148.5	5.96	3.25	1	cellular component movement;metabolic process;regulation of biological process;response to stimulus;transport	cytoplasm;cytosol;membrane	catalytic activity;metal ion binding;protein binding;signal transducer activity	Pf00017, Pf00018, Pf00168, Pf00169, Pf00387, Pf00388, Pf03009, Pf07653, Pf09279, Pf14604	25738		3	ErbB signaling pathway; Calcium signaling pathway; Neurotrophin signaling pathway; Axon guidance; Glioma; AGE-RAGE signaling pathway in diabetic complications; Rap1 signaling pathway; VEGF signaling pathway; Epstein-Barr virus infection; Inositol phosphate metabolism; Fc gamma R-mediated phagocytosis; T cell receptor signaling pathway; Choline metabolism in cancer; Natural killer cell mediated cy…	WP1299; WP147; WP135; WP3887; WP355; WP140; WP5	ErbB signaling pathway; Kit Receptor Signaling Pathway; IL-6 Signaling Pathway; Angiotensin signaling in thick ascending limbs; IL-1 Signaling Pathway; Myometrial Relaxation and Contraction Pathways; EGFR1 Signaling Pathway	0
P10688	Plcd1	1-phosphatidylinositol 4,5-bisphosphate phosphodiesterase delta-1 [OS=Rattus norvegicus]	0.991	1.039	1.055	1.139	1.021	1.231	High	Master Protein	0	19.566	12	7	7	7	1	756	85.9	6.34	10.48	7	cellular homeostasis;metabolic process;regulation of biological process;response to stimulus	cytoplasm;cytosol;membrane;nucleus	catalytic activity;metal ion binding;protein binding;signal transducer activity	Pf00168, Pf00169, Pf00387, Pf00388, Pf09279, Pf14788	24655		8	Calcium signaling pathway; AGE-RAGE signaling pathway in diabetic complications; Inositol phosphate metabolism; Metabolic pathways; Phosphatidylinositol signaling system; Thyroid hormone signaling pathway	WP140	Myometrial Relaxation and Contraction Pathways	0							0	0	0	0	0	0	93.1	92.2	96.7	98.2
P10719	Atp5b	ATP synthase subunit beta, mitochondrial [OS=Rattus norvegicus]	0.868	0.835	0.886	0.897	0.907	0.809	High	Master Protein	0	426.721	68	26	1427	26	1	529	56.3	5.34	3552.09	26	cell differentiation;cellular homeostasis;metabolic process;regulation of biological process;transport	cell surface;membrane;mitochondrion;nucleus	catalytic activity;metal ion binding;nucleotide binding;protein binding;receptor activity;transporter activity	Pf00006, Pf00306, Pf02874	171374		7	Alzheimer's disease; Oxidative phosphorylation; Metabolic pathways; Parkinson's disease; Huntington's disease	WP1283; WP59	Oxidative phosphorylation; Electron Transport Chain	0	0.0571561	0.0197163	0.00798806	0.0544133	0.0125462	0.0139222	4.47	3.99	0.28	3.09	1.01	2.34	113	98.1	94.4	97.9
P10760	Ahcy	Adenosylhomocysteinase [OS=Rattus norvegicus]	0.908	0.892	1.104	1.088	1.009	1.065	High	Master Protein	0	38.954	21	8	24	8	1	432	47.5	6.54	47.96	8	defense response;metabolic process;response to stimulus;transport	cytoplasm;cytosol;nucleus	catalytic activity;metal ion binding;nucleotide binding;protein binding	Pf00670, Pf02254, Pf02826, Pf05221	29443	ENSRNOG00000017777.3	3	Metabolic pathways; Cysteine and methionine metabolism	WP1292	One Carbon Metabolism	0	0.450531	0.214886	0.272286	0.0955209	0.760302	0.172934	0.78	11.32	8.27	5.22	9.39	5	99.2	95.7	88.5	104.1
P10817	Cox6a2	Cytochrome c oxidase subunit 6A2, mitochondrial [OS=Rattus norvegicus]	0.55	0.518	0.611	0.494	0.632	0.51	High	Master Protein	0	10.442	13	1	5	1	1	94	10.5	9.07	17.18	1	metabolic process;regulation of biological process;transport	membrane;mitochondrion	catalytic activity;enzyme regulator activity;transporter activity	Pf02046	25278		1		WP59	Electron Transport Chain	0							8.68	7.17	13.62	4.29	14.88	7.41	161.8	89	83.7	98.8
P10818	Cox6a1	Cytochrome c oxidase subunit 6A1, mitochondrial [OS=Rattus norvegicus]	0.604	0.583	1.069	0.551	0.712	0.738	High	Master Protein	0.009	3.604	14	1	1	1	1	111	12.3	9.32	0	1	metabolic process;regulation of biological process;transport	membrane;mitochondrion	catalytic activity;enzyme regulator activity;transporter activity	Pf02046	25282	ENSRNOG00000001170.4	12	Alzheimer's disease; Oxidative phosphorylation; Metabolic pathways; Parkinson's disease; Non-alcoholic fatty liver disease (NAFLD); Cardiac muscle contraction; Huntington's disease	WP59	Electron Transport Chain	0							0	0	0	0	0	0	135.5	81.9	79	144.9
P10860	Glud1	Glutamate dehydrogenase 1, mitochondrial [OS=Rattus norvegicus]	0.933	0.856	0.876	0.796	0.95	0.807	High	Master Protein	0	108.838	31	17	114	17	1	558	61.4	8	232.25	17	metabolic process;regulation of biological process;response to stimulus	cytoplasm;membrane;mitochondrion;organelle lumen	catalytic activity;nucleotide binding;protein binding	Pf00208, Pf02812	24399	ENSRNOG00000057367.1	16	Proximal tubule bicarbonate reclamation; D-Glutamine and D-glutamate metabolism; Metabolic pathways; Nitrogen metabolism; Arginine biosynthesis; Alanine, aspartate and glutamate metabolism; Carbon metabolism	WP153	Urea cycle and metabolism of amino groups	0	0.104456	0.0366401	0.0283314	0.00431235	0.153268	0.0525607	0.1	4.74	2.65	2.2	1.36	2.82	112.1	101.3	96.2	98.2
P10888	Cox4i1	Cytochrome c oxidase subunit 4 isoform 1, mitochondrial [OS=Rattus norvegicus]	0.932	0.831	0.996	0.976	1.09	0.77	High	Master Protein	0	77.958	53	11	172	11	1	169	19.5	9.44	399.66	11	metabolic process;response to stimulus;transport	membrane;mitochondrion;nucleus	catalytic activity;transporter activity	Pf02936	29445	ENSRNOG00000017817.5	19	Alzheimer's disease; Oxidative phosphorylation; Metabolic pathways; Parkinson's disease; Non-alcoholic fatty liver disease (NAFLD); Cardiac muscle contraction; Huntington's disease	WP59	Electron Transport Chain	0	0.125262	0.0761608	0.935637	0.677804	0.206991	0.0546258	2.56	5.71	5.99	0.72	1.13	4.65	105.9	98.8	84.9	105.5
P10959	Ces1c	Carboxylesterase 1C [OS=Rattus norvegicus]	1.701	1.307	1.729	1.189	1.478	1.202	High	Master Protein	0	31.278	17	8	14	7	1	549	60.1	5.73	15.46	8	metabolic process	endoplasmic reticulum;organelle lumen	catalytic activity	Pf00135, Pf00326, Pf00756, Pf07859, Pf12695	24346		19	Drug metabolism - other enzymes; Metabolic pathways			1							29.16	26.7	28.56	27.47	26.73	3.84	72.2	122.8	94.3	124.8
P10960	Psap	Prosaposin [OS=Rattus norvegicus]	1.085	0.688	0.849	0.919	0.907	1.184	High	Master Protein	0	8.133	4	2	5	2	1	554	61.1	5.25	12.93	2	cell differentiation;metabolic process;regulation of biological process;response to stimulus;transport	cytoplasm;extracellular;mitochondrion;vacuole	catalytic activity;enzyme regulator activity;protein binding	Pf02199, Pf03489, Pf05184	25524		20	Lysosome			0	0.740987	0.140227	0.575987	0.783432	0.372664	0.884698	0.02	5.67	1.04	24.92	18.35	7.25	110.8	102.6	82.3	99.3
P11030	Dbi	acyl-CoA-binding protein [OS=Rattus norvegicus]	0.843	0.759	1.146	0.986	1.059	0.7	High	Master Protein	0	14.685	47	3	8	3	1	87	10	8.82	19.56	3	cell communication;cell proliferation;defense response;metabolic process;regulation of biological process;response to stimulus;transport	cytoplasm;endoplasmic reticulum;Golgi;membrane;mitochondrion;nucleus	protein binding	Pf00887	25045	ENSRNOG00000046889.3	13	PPAR signaling pathway			0	0.104254	0.060065	0.231404	0.598823	0.405989	0.267978	10.35	0.65	8.27	2.78	13.62	9.26	110.6	86.6	84	109.1
P11232	Txn1	thioredoxin [OS=Rattus norvegicus]	0.934	0.921	1.042	1.064	1.055	0.94	High	Master Protein	0	20.31	30	3	22	3	1	105	11.7	4.92	66.71	3	cellular homeostasis;metabolic process;regulation of biological process;response to stimulus;transport	cytoplasm;cytosol;extracellular;mitochondrion;nucleus	antioxidant activity;catalytic activity;protein binding;RNA binding	Pf00085, Pf13098, Pf13899, Pf13905	116484		5	NOD-like receptor signaling pathway			0	0.139796	0.223132	0.253455	0.372753	0.366827	0.254713	4.22	7.6	6.14	8.26	4.65	6.07	102.2	95.5	90.6	106.5
P11240	Cox5a	Cytochrome c oxidase subunit 5A, mitochondrial [OS=Rattus norvegicus]	0.777	0.834	1.018	0.987	1.057	0.673	High	Master Protein	0	58.615	58	7	121	7	1	146	16.1	6.54	302.6	7	metabolic process;transport	membrane;mitochondrion	catalytic activity;metal ion binding;transporter activity	Pf02284	252934	ENSRNOG00000018816.4	8	Alzheimer's disease; Oxidative phosphorylation; Metabolic pathways; Parkinson's disease; Non-alcoholic fatty liver disease (NAFLD); Cardiac muscle contraction; Huntington's disease	WP59; WP1285	Electron Transport Chain; Arachidonate Epoxygenase Epoxide Hydrolase	0	0.161413	0.239643	0.636678	0.385786	0.741475	0.0512049	12.03	15.64	11.59	0.52	8.38	6.8	105.3	94.4	87.9	106.6
P11250	Rpl34	60S ribosomal protein L34 [OS=Rattus norvegicus]	0.845	0.752	0.853	0.819	0.788	0.991	High	Master Protein	0.008	4.494	13	2	4	2	1	117	13.5	11.66	7.08	2	metabolic process	mitochondrion;ribosome	protein binding;RNA binding;structural molecule activity	Pf01199	362041		2		WP30	Cytoplasmic Ribosomal Proteins	0							7.13	13.06	0.7	6.69	0.07	19.64	114.8	97	86.3	97.9
P11348	Qdpr	dihydropteridine reductase [OS=Rattus norvegicus]	0.869	0.76	0.913	0.774	0.822	0.879	High	Master Protein	0	32.157	30	5	21	5	1	241	25.5	7.81	41.5	5	metabolic process;response to stimulus	cytoplasm;cytosol;mitochondrion	catalytic activity;nucleotide binding;protein binding		64192	ENSRNOG00000003253.4	14	Folate biosynthesis; Metabolic pathways			0	0.0546244	0.110792	0.162388	0.136444	0.115512	0.120514	1.7	8.45	4.01	0.04	7.02	5.55	116.4	102.6	88.5	101.3
P11442	Cltc	Clathrin heavy chain 1 [OS=Rattus norvegicus]	0.948	0.983	1.032	0.937	0.818	1.137	High	Master Protein	0	140.024	20	27	79	27	1	1675	191.5	5.72	188.76	27	cell differentiation;cell organization and biogenesis;metabolic process;regulation of biological process;transport	cytoplasm;cytoskeleton;cytosol;endosome;membrane;mitochondrion;vacuole	protein binding;RNA binding;structural molecule activity	Pf00637, Pf01394, Pf04053, Pf09268, Pf13838	54241		10	Endocrine and other factor-regulated calcium reabsorption; Synaptic vesicle cycle; Bacterial invasion of epithelial cells; Lysosome; Endocytosis; Huntington's disease	WP147	Kit Receptor Signaling Pathway	0	0.57165	0.85384	0.823081	0.207285	0.105347	0.0774231	4.16	18.64	3.8	7.01	5.97	8.89	101.7	100.5	100	100.7
P11497-1	Acaca	Acetyl-CoA carboxylase 1 [OS=Rattus norvegicus]	0.958	0.968	0.989	0.908	1.025	1.212	High	Master Protein	0	18.81	2	4	6	4	1	2345	265	6.39	15.42	4	cell organization and biogenesis;metabolic process;response to stimulus	cytoplasm;cytoskeleton;cytosol;mitochondrion	catalytic activity;metal ion binding;nucleotide binding;protein binding	Pf00289, Pf00364, Pf01039, Pf02222, Pf02655, Pf02785, Pf02786, Pf07478, Pf08326, Pf13535, Pf15632	60581		10	Fatty acid metabolism; Fatty acid biosynthesis; Metabolic pathways; AMPK signaling pathway; Pyruvate metabolism; Propanoate metabolism; Glucagon signaling pathway; Insulin signaling pathway			0	0.779882	0.567755	0.541628	0.0370314	0.827183	0.347438	13.75	18.09	11.82	1.79	1.88	18.17	102.7	98.4	99.4	91.9
P11505-1	Atp2b1	Plasma membrane calcium-transporting ATPase 1 [OS=Rattus norvegicus]	0.921	0.892	0.846	0.81	0.838	0.853	High	Master Protein	0.002	6.853	3	2	2	2	1	1258	138.6	6	2.84	2	cell communication;cellular homeostasis;response to stimulus;transport	membrane;nucleus	catalytic activity;metal ion binding;nucleotide binding;protein binding;transporter activity	Pf00122, Pf00689, Pf00690, Pf00702, Pf08282, Pf12424, Pf12710, Pf13246	29598		7	Mineral absorption; Pancreatic secretion; Calcium signaling pathway; Adrenergic signaling in cardiomyocytes; Endocrine and other factor-regulated calcium reabsorption; cAMP signaling pathway; Salivary secretion; cGMP-PKG signaling pathway	WP326	Calcium Regulation in the Cardiac Cell	0							0	0	0	0	0	0	112.2	103.4	100.2	95
P11507-2	Atp2a2	Isoform 2 of Sarcoplasmic/endoplasmic reticulum calcium ATPase 2 [OS=Rattus norvegicus]	1.07	0.959	0.97	0.915	0.991	0.922	High	Master Protein	0	316.091	36	33	439	29	1	997	109.6	5.36	1051.4	33	cell organization and biogenesis;cellular homeostasis;regulation of biological process;response to stimulus;transport	endoplasmic reticulum;membrane	catalytic activity;metal ion binding;nucleotide binding;protein binding;transporter activity	Pf00122, Pf00689, Pf00690, Pf00702, Pf08282, Pf12710, Pf13246	29693	ENSRNOG00000001285.8	12		WP140; WP326	Myometrial Relaxation and Contraction Pathways; Calcium Regulation in the Cardiac Cell	5	0.149663	0.874135	0.585891	0.0171752	0.428813	0.609637	5.24	2.8	14.07	1.53	2.81	2.19	100.9	105.4	100.4	97.9
P11517	LOC100134871; LOC689064; LOC103694857	Hemoglobin subunit beta-2 [OS=Rattus norvegicus]	0.929	0.68	0.845	0.84	0.604	0.837	High	Master Protein	0	102.403	61	10	431	3	1	147	16	8.79	877.57	10	transport		metal ion binding;transporter activity	Pf00042	100134871; 689064; 103694857	ENSRNOG00000054582.1; ENSRNOG00000047098.2; ENSRNOG00000061299.1	1	Malaria; African trypanosomiasis			9	0.406049	0.0556645	0.00907988	0.025995	0.0122593	0.00916059	9.32	10.78	1.81	1.2	1.13	1.08	119.9	114.9	81.5	102.7
P11530	Dmd	Dystrophin [OS=Rattus norvegicus]	1.017	1.198	1.062	1.061	1.002	1.394	High	Master Protein	0	293.475	22	74	217	74	1	3677	425.6	5.91	451.73	74	cell differentiation;cell organization and biogenesis;cellular homeostasis;metabolic process;regulation of biological process;response to stimulus	cell surface;cytoplasm;cytoskeleton;Golgi;membrane;nucleus;ribosome	metal ion binding;protein binding;structural molecule activity	Pf00307, Pf00397, Pf00435, Pf00569, Pf02463, Pf09068, Pf09069, Pf11971	24907	ENSRNOG00000046366.2	X		WP316	Striated Muscle Contraction	0	0.481438	0.0101073	0.409814	0.176033	0.449323	0.0133279	2.38	1.49	5.83	6.1	0.85	3.11	89.7	88.6	110.1	92.5
P11598	Pdia3	Protein disulfide-isomerase A3 [OS=Rattus norvegicus]	1.093	1.045	1.22	1.065	1.093	1.304	High	Master Protein	0	112.883	41	20	82	20	1	505	56.6	6.21	162.71	20	cell communication;cellular homeostasis;metabolic process;regulation of biological process;response to stimulus	cell surface;cytoplasm;endoplasmic reticulum;extracellular;membrane;mitochondrion;nucleus;organelle lumen	catalytic activity;protein binding;RNA binding	Pf00085, Pf13098, Pf13848, Pf13899, Pf13905	29468		3	Antigen processing and presentation; Protein processing in endoplasmic reticulum			0	0.0738091	0.93448	0.0828153	0.0879575	0.0392212	0.0196196	0.34	10.85	4.71	4.42	2.67	7.57	91.3	100	92.3	112.3
P11608	ATP8	ATP synthase protein 8 [OS=Rattus norvegicus]	0.869	0.908	0.858	0.903	0.87	0.793	High	Master Protein	0	9.739	31	2	13	2	1	67	7.6	9.32	24.74	2	metabolic process;response to stimulus;transport	membrane;mitochondrion	catalytic activity;transporter activity	Pf00895	26196	ENSRNOG00000033299.3	MT	Alzheimer's disease; Oxidative phosphorylation; Metabolic pathways; Parkinson's disease; Huntington's disease	WP59	Electron Transport Chain	0	0.10227	0.0376144	0.0523851	0.0462176	0.0721553	0.00464097	1.11	1.19	5.5	3.2	7.49	1.97	113.8	94.9	99.1	97.5
P11661	ND5	NADH-ubiquinone oxidoreductase chain 5 [OS=Rattus norvegicus]	0.854	0.81	0.808	0.875	0.971	0.695	High	Master Protein	0	39.456	8	4	24	4	1	609	68.6	9.26	63.56	4	metabolic process;response to stimulus;transport	membrane;mitochondrion	catalytic activity	Pf00361, Pf00662, Pf06455	26202	ENSRNOG00000029971.3	MT	Oxidative phosphorylation; Metabolic pathways; Parkinson's disease	WP1283; WP59	Oxidative phosphorylation; Electron Transport Chain	0							6.4	13.53	12.33	10.83	16.05	4.53	116.1	99.1	94	93.8
P11662	ND2	NADH-ubiquinone oxidoreductase chain 2 [OS=Rattus norvegicus]							Medium	Master Protein	0.025	1.991	7	1	1	1	1	346	38.6	9.82	0	1	metabolic process;transport	membrane;mitochondrion	catalytic activity;protein binding	Pf00361	26194	ENSRNOG00000031033.4	MT	Oxidative phosphorylation; Metabolic pathways; Parkinson's disease	WP59; WP1283	Electron Transport Chain; Oxidative phosphorylation	0
P11730-1	Camk2g	Calcium/calmodulin-dependent protein kinase type II subunit gamma [OS=Rattus norvegicus]	1.022	1.023	0.946	0.953	1.149	1.299	High	Master Protein	0.004	4.804	3	2	3	1	1	527	59	7.71	2.4	2	cell differentiation;cell organization and biogenesis;development;metabolic process;regulation of biological process;response to stimulus;transport	cytoplasm;endoplasmic reticulum;membrane	catalytic activity;nucleotide binding;protein binding	Pf00069, Pf07714, Pf08332, Pf12680, Pf13474, Pf14534	171140	ENSRNOG00000009783.8	15	Oxytocin signaling pathway; GnRH signaling pathway; ErbB signaling pathway; Calcium signaling pathway; Adrenergic signaling in cardiomyocytes; Neurotrophin signaling pathway; Axon guidance; Glioma; cAMP signaling pathway; Tuberculosis; Olfactory transduction; Cholinergic synapse; Oocyte meiosis; HIF-1 signaling pathway; Melanogenesis; Glucagon signaling pathway; Proteoglycans in cancer; Circadian…	WP326; WP375; WP140	Calcium Regulation in the Cardiac Cell; Wnt Signaling Pathway NetPath; Myometrial Relaxation and Contraction Pathways	0							0	0	0	0	0	0	95.7	97.8	97.9	90.6
P11762	Lgals1	Galectin-1 [OS=Rattus norvegicus]	0.96	1.082	1.364	1.274	1.165	0.956	High	Master Protein	0	26.544	31	4	30	4	1	135	14.8	5.26	52.43	4	cell death;cell differentiation;cellular homeostasis;regulation of biological process;response to stimulus	cell surface;cytoplasm;cytosol;extracellular;nucleus	protein binding;RNA binding;signal transducer activity	Pf00337	56646	ENSRNOG00000009884.6	7				0	0.516002	0.845693	0.0826537	0.326882	0.500273	0.446156	13.86	0.5	12.07	1.17	8.34	9.63	89.8	91.6	94.2	122.5
P11883	Aldh3a1	Aldehyde dehydrogenase, dimeric NADP-preferring [OS=Rattus norvegicus]	1.159	0.943	1.199	1.207	1.154	1.238	High	Master Protein	0	9.499	7	3	4	3	1	453	50.3	6.8	8.48	3	metabolic process;regulation of biological process;response to stimulus	cytoplasm;cytosol;endoplasmic reticulum;membrane	catalytic activity	Pf00171, Pf05893	25375	ENSRNOG00000002331.5	10	Tyrosine metabolism; Histidine metabolism; Glycolysis / Gluconeogenesis; Chemical carcinogenesis; Metabolic pathways; Metabolism of xenobiotics by cytochrome P450; Drug metabolism - cytochrome P450; Phenylalanine metabolism; beta-Alanine metabolism			0							0	0	0	0	0	0	88.5	102.6	83.5	106.1
P11884	Aldh2	Aldehyde dehydrogenase, mitochondrial [OS=Rattus norvegicus]	0.766	0.795	0.886	0.928	0.9	0.768	High	Master Protein	0	116.601	35	16	152	15	1	519	56.5	7.05	357.64	16	metabolic process;regulation of biological process;response to stimulus	mitochondrion;organelle lumen	catalytic activity;nucleotide binding;protein binding	Pf00171	29539		12	Pentose and glucuronate interconversions; Lysine degradation; Arginine and proline metabolism; Histidine metabolism; Glycolysis / Gluconeogenesis; Fatty acid degradation; Tryptophan metabolism; Metabolic pathways; Valine, leucine and isoleucine degradation; Pyruvate metabolism; Glycerolipid metabolism; Ascorbate and aldarate metabolism; beta-Alanine metabolism	WP270; WP133	Tryptophan metabolism; Fatty Acid Omega Oxidation	1	0.0168206	0.0355979	0.0255885	0.00140756	0.00661753	0.00867033	0.61	5.12	3.79	0.09	1.58	1.56	116.3	89.3	92.7	101.8
P11915	Scp2	Non-specific lipid-transfer protein [OS=Rattus norvegicus]	0.98	1.155	1.139	1.187	1.263	1.129	High	Master Protein	0	20.48	12	6	9	6	1	547	58.8	7.03	17.41	6	cell organization and biogenesis;metabolic process;regulation of biological process;response to stimulus;transport	cytoplasm;cytosol;endoplasmic reticulum;membrane;mitochondrion;nucleus;organelle lumen	catalytic activity;protein binding;transporter activity	Pf00108, Pf02036, Pf02803, Pf08545, Pf14864	25541		5	Metabolic pathways; Primary bile acid biosynthesis; PPAR signaling pathway; Peroxisome	WP419	Mitochondrial LC-Fatty Acid Beta-Oxidation	0							7.73	34.56	10.52	12.2	26.22	10.56	84.4	82.7	97.4	96.1
P11951	Cox6c	Cytochrome c oxidase subunit 6C-2 [OS=Rattus norvegicus]	1.015	0.861	1.065	1.035	1.178	0.818	High	Master Protein	0	30.966	46	4	71	4	1	76	8.4	10.07	134.9	4	metabolic process;transport	membrane;mitochondrion	catalytic activity;transporter activity	Pf02937	54322	ENSRNOG00000010807.5	7	Alzheimer's disease; Oxidative phosphorylation; Metabolic pathways; Parkinson's disease; Non-alcoholic fatty liver disease (NAFLD); Cardiac muscle contraction; Huntington's disease			0	0.632513	0.113068	0.159452	0.0155916	0.0165724	0.0484184	5.36	9.49	6.03	0.96	0.65	7.18	98.3	99.7	85.9	103.9
P11960	Bckdha	2-oxoisovalerate dehydrogenase subunit alpha, mitochondrial [OS=Rattus norvegicus]	0.746	0.849	0.719	0.689	0.856	0.805	High	Master Protein	0	87.604	39	15	69	15	1	441	50.1	7.83	131.26	15	metabolic process;response to stimulus	mitochondrion;organelle lumen	catalytic activity;metal ion binding;protein binding	Pf00456, Pf00676	25244		1	Metabolic pathways; Valine, leucine and isoleucine degradation; Propanoate metabolism			0	0.043313	0.0778969	0.871648	0.00638394	0.00516481	0.061625	3.47	8.98	4.82	2.68	0.98	5.66	121.4	90.5	98.1	87.4
P11980-1	Pkm	Pyruvate kinase PKM [OS=Rattus norvegicus]	0.789	0.803	0.886	0.897	0.948	0.83	High	Master Protein	0	187.792	50	26	234	3	1	531	57.8	7.06	556.06	26	cell death;cell organization and biogenesis;metabolic process;response to stimulus	cytoplasm;cytosol;mitochondrion;nucleus	catalytic activity;metal ion binding;nucleotide binding;protein binding;RNA binding	Pf00224, Pf02887	25630	ENSRNOG00000011329.7	8	Viral carcinogenesis; Purine metabolism; Glycolysis / Gluconeogenesis; Central carbon metabolism in cancer; Biosynthesis of amino acids; Metabolic pathways; Pyruvate metabolism; Glucagon signaling pathway; Type II diabetes mellitus; Carbon metabolism	WP3916; WP337	Hexoses metabolism in proximal tubules; Glycolysis and Gluconeogenesis	27	0.00479192	0.0200137	0.00254621	0.00723092	0.0257891	0.0446282	1.57	1.97	1.15	0.66	0.21	7.15	114	90	92.7	101.3
P11980-2	Pkm	Isoform M2 of Pyruvate kinase PKM [OS=Rattus norvegicus]	0.902	1.149	1.113	1.135	0.974	1.203	High	Master Protein	0	164.097	46	24	188	1	1	531	57.7	7.44	452.97	24	cell death;cell organization and biogenesis;metabolic process;response to stimulus	cytoplasm;cytosol;mitochondrion;nucleus	catalytic activity;metal ion binding;nucleotide binding;protein binding;RNA binding	Pf00224, Pf02887	25630		8		WP3916; WP337	Hexoses metabolism in proximal tubules; Glycolysis and Gluconeogenesis	0							0	0	0	0	0	0	95.8	86.4	110	106.6
P12001	Rpl18	60S ribosomal protein L18 [OS=Rattus norvegicus]	1.219	1.154	1.101	1.035	1.017	1.229	High	Master Protein	0	33.191	34	6	27	6	1	188	21.6	11.78	55.96	6	metabolic process	cytoplasm;cytosol;endoplasmic reticulum;membrane;nucleus;ribosome	RNA binding;structural molecule activity	Pf00828	81766		1	Ribosome	WP30	Cytoplasmic Ribosomal Proteins	0	0.00079538	0.108638	0.299286	0.536341	0.444523	0.0166173	0.35	2.71	10.49	11.7	6.8	6.43	89.3	108.9	103.1	98.3
P12007	Ivd	Isovaleryl-CoA dehydrogenase, mitochondrial [OS=Rattus norvegicus]	0.784	0.753	0.851	0.827	0.785	0.814	High	Master Protein	0	122.121	35	14	140	14	1	424	46.4	7.9	317.96	14	cell organization and biogenesis;metabolic process	membrane;mitochondrion;organelle lumen	catalytic activity;nucleotide binding	Pf00441, Pf02770, Pf02771, Pf08028	24513	ENSRNOG00000009421.5	3	Metabolic pathways; Valine, leucine and isoleucine degradation			0	1.99934e-05	0.00893473	0.0256424	0.0177691	0.00477343	0.00481242	0.05	2.16	4.88	1.11	1.62	0.5	120.5	94.4	92.2	102.5
P12075	Cox5b	Cytochrome c oxidase subunit 5B, mitochondrial [OS=Rattus norvegicus]	0.925	0.917	0.976	0.972	1.055	0.844	High	Master Protein	0	64.339	47	6	170	6	1	129	13.9	7.78	337.86	6	metabolic process;response to stimulus;transport	membrane;mitochondrion	catalytic activity;metal ion binding;transporter activity	Pf01215	94194	ENSRNOG00000016660.5	9	Alzheimer's disease; Oxidative phosphorylation; Metabolic pathways; Parkinson's disease; Non-alcoholic fatty liver disease (NAFLD); Cardiac muscle contraction; Huntington's disease	WP59	Electron Transport Chain	0	0.0436054	0.0110865	0.279856	0.00183633	0.0480018	0.15847	1.84	0.27	3.78	0.12	0.41	11.14	103.4	97.1	96.8	100.6
P12346-1	Tf	Serotransferrin [OS=Rattus norvegicus]	1.084	0.909	1.134	1.165	1.02	1.16	High	Master Protein	0	106.387	25	17	160	17	1	698	76.3	7.28	346.2	17	cell death;cell differentiation;cell organization and biogenesis;cellular homeostasis;defense response;metabolic process;regulation of biological process;response to stimulus;transport	cell surface;endosome;extracellular;membrane	metal ion binding;nucleotide binding;protein binding;transporter activity	Pf00405, Pf12974	24825	ENSRNOG00000030625.6	8	Mineral absorption; HIF-1 signaling pathway			0	0.191837	0.24041	0.181281	0.0282784	0.404759	0.0346806	9.05	10.58	13.11	1.44	4.9	3.13	91.6	106.8	82.6	103.9
P12368	Prkar2a	cAMP-dependent protein kinase type II-alpha regulatory subunit [OS=Rattus norvegicus]	0.917	0.954	0.972	0.923	0.984	1.103	High	Master Protein	0	47.178	27	9	30	8	1	401	45.5	4.93	61.91	9	cell organization and biogenesis;regulation of biological process;response to stimulus	cytoplasm;membrane	enzyme regulator activity;nucleotide binding;protein binding	Pf00027, Pf02197, Pf05758	29699	ENSRNOG00000020284.7	8		WP326; WP73; WP140	Calcium Regulation in the Cardiac Cell; G Protein Signaling Pathways; Myometrial Relaxation and Contraction Pathways	1	0.00613936	0.294894	0.29686	0.0725649	0.386302	0.431564	1.15	6.52	4.61	3.02	3.33	5.75	100.8	92.5	96.2	100.5
P12369	Prkar2b	cAMP-dependent protein kinase type II-beta regulatory subunit [OS=Rattus norvegicus]	1.267	1.187	1.125	1.202	1.126	1.607	High	Master Protein	0	14.598	9	3	6	2	1	416	46.1	4.98	15.8	3	metabolic process;regulation of biological process;response to stimulus	cytoplasm;membrane	catalytic activity;enzyme regulator activity;nucleotide binding;protein binding	Pf00027, Pf02197	24679	ENSRNOG00000009079.6	6	Insulin signaling pathway	WP326; WP73; WP140	Calcium Regulation in the Cardiac Cell; G Protein Signaling Pathways; Myometrial Relaxation and Contraction Pathways	0							0	0	0	0	0	0	82.7	104.8	98.2	93.1
P12711	Adh5	alcohol dehydrogenase class-3 [OS=Rattus norvegicus]	0.842	0.836	0.868	0.924	0.952	1.242	High	Master Protein	0	24.229	16	6	14	6	1	374	39.6	7.49	18.64	6	metabolic process;response to stimulus	cytoplasm;mitochondrion;nucleus	catalytic activity;metal ion binding;protein binding	Pf00107, Pf08240	100145871	ENSRNOG00000046357.2	2	Tyrosine metabolism; Glycolysis / Gluconeogenesis; Fatty acid degradation; Chemical carcinogenesis; Metabolic pathways; Metabolism of xenobiotics by cytochrome P450; Retinol metabolism; Drug metabolism - cytochrome P450; Carbon metabolism			0	0.238737	0.109031	0.105579	0.15533	0.891332	0.436609	5.57	9.62	4.03	1.61	17.03	46.74	106.7	94.9	89.3	87.9
P12749	Rpl26	60S ribosomal protein L26 [OS=Rattus norvegicus]	1.322	1.453	1.408	1.314	1.315	1.596	High	Master Protein	0	13.973	17	4	9	4	1	145	17.3	10.62	21.39	4	metabolic process;regulation of biological process;response to stimulus	cytoplasm;membrane;ribosome	RNA binding;structural molecule activity	Pf00467	287417		10		WP30	Cytoplasmic Ribosomal Proteins	0							3.74	28.42	21.31	13.46	38.28	14.14	74	97.8	107.5	104.2
P12785	Fasn	Fatty acid synthase [OS=Rattus norvegicus]	1.308	0.923	0.978	1.168	0.889	1.146	High	Master Protein	0	10.68	2	4	4	4	1	2505	272.5	6.39	3.93	4	cell differentiation;metabolic process;response to stimulus	cytoplasm;cytosol;Golgi;membrane;mitochondrion	catalytic activity;nucleotide binding;protein binding;RNA binding	Pf00106, Pf00107, Pf00109, Pf00698, Pf00975, Pf02801, Pf08241, Pf08242, Pf08659, Pf12847, Pf13489, Pf13602, Pf13847, Pf14765	50671	ENSRNOG00000045636.2	10	Fatty acid metabolism; Fatty acid biosynthesis; Metabolic pathways; AMPK signaling pathway; Insulin signaling pathway	WP504	Fatty Acid Biosynthesis	0							12.66	5.22	19.68	12	16.47	13.34	96	125.6	88.6	93.9
P12839	Nefm	Neurofilament medium polypeptide [OS=Rattus norvegicus]	1.21	0.917	0.883	0.687	0.869	0.979	High	Master Protein	0	11.122	4	3	13	2	1	846	95.7	4.79	30.79	3	cell organization and biogenesis;cellular component movement;regulation of biological process;response to stimulus;transport	cytoskeleton	protein binding;structural molecule activity	Pf00038, Pf07888, Pf10186, Pf12128	24588		15	Amyotrophic lateral sclerosis (ALS)			0							0	0	0	0	0	0	108.2	130.9	99.2	95.6
P12847	Myh3	Myosin-3 [OS=Rattus norvegicus]	1.832	1.759	1.435	1.365	1.437	1.868	High	Master Protein	0	243.58	12	27	575	2	1	1940	223.7	5.83	1249.05	27	cell organization and biogenesis;metabolic process;regulation of biological process;transport	cytoplasm;cytoskeleton;Golgi	catalytic activity;motor activity;nucleotide binding;protein binding;structural molecule activity;transporter activity	Pf00038, Pf00063, Pf00261, Pf01496, Pf01576, Pf02463, Pf02736, Pf04111, Pf05557, Pf05622, Pf05667, Pf05701, Pf06160, Pf07888, Pf08317, Pf09726, Pf10174, Pf12128, Pf12718, Pf13514, Pf15070	24583		10	Tight junction	WP316	Striated Muscle Contraction	0							26.75	26.37	4.78	8.07	4	10.45	66	121	116.1	94.8
P12938	Cyp2d3	Cytochrome P450 2D3 [OS=Rattus norvegicus]							High	Master Protein	0.004	4.842	5	2	2	2	1	500	56.6	6.84	2.04	2	metabolic process	endoplasmic reticulum;membrane	catalytic activity;metal ion binding	Pf00067	24303	ENSRNOG00000029179.5	7	Steroid hormone biosynthesis; Serotonergic synapse			0
P13084	Npm1	Nucleophosmin [OS=Rattus norvegicus]	1.082	3.065	1.238	1.143	1.019	1.235	High	Master Protein	0.002	7.486	8	2	4	2	1	292	32.5	4.77	14.65	2	cell growth;cell organization and biogenesis;cellular homeostasis;metabolic process;regulation of biological process;response to stimulus;transport	cytoplasm;cytoskeleton;cytosol;membrane;nucleus	DNA binding;enzyme regulator activity;nucleotide binding;protein binding;RNA binding	Pf03066	25498	ENSRNOG00000004616.8	10				0							0.2	164.28	1.74	15.82	12.82	5.66	72.9	78.8	223.4	90.2
P13086	Suclg1	Succinate--CoA ligase [ADP/GDP-forming] subunit alpha, mitochondrial [OS=Rattus norvegicus]	0.872	0.855	0.911	0.964	0.942	0.865	High	Master Protein	0	37.063	21	5	25	5	1	346	36.1	9.48	70.81	5	metabolic process	cytosol;membrane;mitochondrion	catalytic activity;nucleotide binding;protein binding;RNA binding	Pf00549, Pf02629, Pf13607	114597		4	Citrate cycle (TCA cycle); Metabolic pathways; Propanoate metabolism; Carbon metabolism	WP347	TCA Cycle	0							2.15	9.43	9.71	10.37	5.52	15.41	108.8	94.8	93	99
P13221	Got1	Aspartate aminotransferase, cytoplasmic [OS=Rattus norvegicus]	0.738	0.762	0.813	0.929	0.925	0.763	High	Master Protein	0	134.3	48	19	186	19	1	413	46.4	7.21	451.35	19	metabolic process;regulation of biological process;response to stimulus	cytoplasm;cytosol;mitochondrion;nucleus;vacuole	catalytic activity	Pf00155	24401	ENSRNOG00000016356.7	1	Tyrosine metabolism; Arginine and proline metabolism; Phenylalanine, DSyrosine and tryptophan biosynthesis; 2-Oxocarboxylic acid metabolism; Biosynthesis of amino acids; Metabolic pathways; Cysteine and methionine metabolism; Arginine biosynthesis; Alanine, aspartate and glutamate metabolism; Phenylalanine metabolism; Carbon metabolism	WP3916; WP104; WP337	Hexoses metabolism in proximal tubules; Alanine and aspartate metabolism; Glycolysis and Gluconeogenesis	0	0.00408714	0.0317924	0.00786703	0.0436521	0.013452	0.0198592	1.87	3.66	2.18	3.3	0.15	0.67	117	84.8	91.1	97.1
P13255	Gnmt	Glycine N-methyltransferase [OS=Rattus norvegicus]	0.62	7.927	0.824	0.689	0.679	0.76	High	Master Protein	0.004	4.967	7	1	1	1	1	293	32.5	7.46	3.79	1	cell organization and biogenesis;metabolic process;regulation of biological process	cytoplasm;cytosol;nucleus	catalytic activity;protein binding	Pf01209, Pf05401, Pf08241, Pf08242, Pf12847, Pf13489, Pf13649, Pf13659, Pf13847	25134	ENSRNOG00000016349.4	9	Glycine, serine and threonine metabolism			0							0	0	0	0	0	0	60.7	37.6	481.1	50
P13264-1	Gls	Glutaminase kidney isoform, mitochondrial [OS=Rattus norvegicus]							High	Master Protein	0.004	5.317	4	2	2	2	1	674	74	7.87	5.55	2	cell communication;cell organization and biogenesis;metabolic process;regulation of biological process;response to stimulus	cytoplasm;cytosol;mitochondrion;organelle lumen	catalytic activity;protein binding	Pf04960, Pf12796	24398		9	Proximal tubule bicarbonate reclamation; Central carbon metabolism in cancer; Glutamatergic synapse; D-Glutamine and D-glutamate metabolism; Metabolic pathways; MicroRNAs in cancer; Arginine biosynthesis; GABAergic synapse; Alanine, aspartate and glutamate metabolism			0
P13383	Ncl	Nucleolin [OS=Rattus norvegicus]	1.032	1.12	1.252	1.029	1.094	1.145	High	Master Protein	0	44.753	18	13	25	13	1	713	77.1	4.74	45.55	13	regulation of biological process;response to stimulus;transport	cell surface;cytoplasm;membrane;nucleus	DNA binding;metal ion binding;protein binding;RNA binding	Pf00076, Pf13893, Pf14259	25135		9				0	0.48208	0.602438	0.110787	0.970013	0.125874	0.159569	10.61	34.04	16.61	1.8	5.59	0.65	89.7	100.2	100.4	112.3
P13413	Tnni1	Troponin I, slow skeletal muscle [OS=Rattus norvegicus]	0.996	1.083	1.078	1.18	1.554	1.285	Medium	Master Protein	0.037	1.807	4	1	1	1	1	187	21.7	9.58	1.87	1	regulation of biological process		metal ion binding;protein binding	Pf00992	29388		13		WP316	Striated Muscle Contraction	0							0	0	0	0	0	0	86.9	86.5	94.1	93.7
P13437	Acaa2	3-ketoacyl-CoA thiolase, mitochondrial [OS=Rattus norvegicus]	0.924	1.155	0.758	1.073	1.117	0.867	High	Master Protein	0	215.666	58	18	323	18	1	397	41.8	7.94	926.76	18	cell organization and biogenesis;metabolic process;regulation of biological process;response to stimulus	membrane;mitochondrion;organelle lumen	catalytic activity;RNA binding	Pf00108, Pf02801, Pf02803	170465		18	Fatty acid metabolism; Fatty acid degradation; Fatty acid elongation; Metabolic pathways; Valine, leucine and isoleucine degradation	WP504	Fatty Acid Biosynthesis	0	0.0447214	0.0321297	0.0235131	0.0908333	0.0473467	0.0971849	1.5	4.22	5.39	4.64	4.89	3.59	104.1	91.6	115.7	78.9
P13471	Rps14	40S ribosomal protein S14 [OS=Rattus norvegicus]	1.095	0.921	0.891	0.9	1.028	1.271	High	Master Protein	0	24.956	36	4	20	4	1	151	16.2	10.05	46.16	4	cell differentiation;cell organization and biogenesis;metabolic process;regulation of biological process	membrane;mitochondrion;ribosome	RNA binding;structural molecule activity;translation regulator activity	Pf00411	29284		18	Ribosome	WP30	Cytoplasmic Ribosomal Proteins	0	0.172251	0.821091	0.575424	0.834056	0.936261	0.324636	4.79	2.77	0.18	1.52	6.29	20.89	98.6	108	95.3	89.3
P13596-1	Ncam1	Neural cell adhesion molecule 1 [OS=Rattus norvegicus]	1.051	1.08	1.829	1.389	1.125	1.11	High	Master Protein	0	14.803	7	3	5	3	1	858	94.6	4.92	11.13	3	cell organization and biogenesis;cellular component movement;regulation of biological process;response to stimulus	cell surface;cytosol;membrane	protein binding	Pf00041, Pf00047, Pf07654, Pf07679, Pf08205, Pf13895, Pf13927	24586		8	Prion diseases; Cell adhesion molecules (CAMs)			0							0	0	0	0	0	0	83.2	87.4	89.8	152.1
P13635	Cp	Ceruloplasmin [OS=Rattus norvegicus]	1.119	1.018	1.587	1.484	1.1	1.481	High	Master Protein	0	78.134	16	16	72	16	1	1059	120.8	5.58	144.61	16	cellular homeostasis;metabolic process;response to stimulus;transport	extracellular;membrane	catalytic activity;metal ion binding;protein binding	Pf00394, Pf07731, Pf07732	24268		2				0	0.288773	0.690014	0.0713046	0.106285	0.991981	0.0387208	17.93	12.31	5.17	6.55	1.88	14.25	79.5	99.4	80.9	122.8
P13668	Stmn1	Stathmin [OS=Rattus norvegicus]	1.207	1.842	1.262	1.758	1.476	1.399	High	Master Protein	0.004	5.863	15	2	2	2	1	149	17.3	5.97	5.18	2	cell differentiation;cell organization and biogenesis;development;regulation of biological process;response to stimulus	cytoplasm;cytoskeleton;cytosol;membrane	protein binding	Pf00836, Pf09726	29332	ENSRNOG00000016810.7	5	MAPK signaling pathway; MicroRNAs in cancer	WP590; WP358	Cardiovascular Signaling; MAPK signaling pathway	0							0	0	0	0	0	0	70.7	85.3	130.2	89.3
P13676	Apeh	Acylamino-acid-releasing enzyme [OS=Rattus norvegicus]	0.928	0.892	1.029	0.931	0.977	1.108	High	Master Protein	0	23.009	9	5	7	5	1	732	81.3	5.73	20.57	5	metabolic process	cytoplasm;cytosol;membrane	catalytic activity;protein binding;RNA binding	Pf00326, Pf00561, Pf01738, Pf02230, Pf05448, Pf12695, Pf12697	24206		8				0							9.33	4.75	2.22	3.35	7.61	0.95	102.3	94.9	91.2	105.2
P13697	Me1	NADP-dependent malic enzyme [OS=Rattus norvegicus]	1.064	1.097	0.945	0.903	1.024	1.134	High	Master Protein	0	13.212	6	3	7	3	1	572	64	6.93	16.38	3	cell organization and biogenesis;metabolic process;regulation of biological process;response to stimulus	cytoplasm;cytosol;mitochondrion	catalytic activity;metal ion binding;nucleotide binding	Pf00390, Pf03949	24552		8				0	0.496987	0.43873	0.185825	0.381867	0.76426	0.021412	17.45	14.39	4.03	2.49	18.61	2.65	98.2	104.5	107.7	87.9
P13803	Etfa	Electron transfer flavoprotein subunit alpha, mitochondrial [OS=Rattus norvegicus]	0.863	0.923	0.922	0.999	1.044	0.733	High	Master Protein	0	116.708	48	11	114	11	1	333	34.9	8.38	265.43	11	metabolic process;transport	mitochondrion	catalytic activity;nucleotide binding	Pf00766, Pf01012	300726	ENSRNOG00000015233.7	8				0	0.306024	0.381564	0.578131	0.87528	0.926443	0.0200803	1.36	4.63	9.17	14.85	11.27	3.58	107	99.3	102.3	98.7
P13832	Myl12a	myosin regulatory light chain RLC-A [OS=Rattus norvegicus]	1.729	1.081	1.64	1.437	1.458	1.839	High	Master Protein	0	32.504	34	5	23	3	1	172	19.9	4.81	46.26	5	cell organization and biogenesis;regulation of biological process		metal ion binding;protein binding	Pf00036, Pf13202, Pf13405	501203	ENSRNOG00000015278.7	9	Tight junction; Focal adhesion; Regulation of actin cytoskeleton; Platelet activation; Leukocyte transendothelial migration			4	0.0154478	0.298421	0.0151422	0.0124417	0.00206176	0.0125051	12.19	8.05	15.01	2.49	3.47	9.58	71.7	127.3	79.6	117.5
P13852	Prnp	Major prion protein [OS=Rattus norvegicus]	0.649	0.524	0.506	0.369	0.546	0.339	Medium	Master Protein	0.011	2.849	4	1	2	1	1	254	27.8	9.23	3.8	1	cell organization and biogenesis;metabolic process;regulation of biological process;response to stimulus	cell surface;cytoplasm;cytosol;endoplasmic reticulum;Golgi;membrane	metal ion binding;protein binding;receptor activity;signal transducer activity	Pf00377, Pf11587	24686	ENSRNOG00000021259.2	3	Prion diseases			0							0	0	0	0	0	0	179.1	116.2	93.8	90.7
P14046	A1i3; LOC297568	Alpha-1-inhibitor 3 [OS=Rattus norvegicus]	0.983	0.721	0.703	0.682	0.769	0.804	High	Master Protein	0	145.881	19	22	101	10	1	1477	163.7	6.04	156.8	22	regulation of biological process	extracellular	enzyme regulator activity	Pf00207, Pf01835, Pf07677, Pf07678, Pf07703, Pf10569, Pf11974, Pf13249	297568		4				1	0.351099	0.0115677	0.000783625	0.0142456	0.0191297	0.0817112	2.08	0.48	0.58	0.15	2.65	4.55	122.4	115.4	92.2	88.2
P14141	Car3	carbonic anhydrase 3 [OS=Rattus norvegicus]	1.478	0.873	1.432	1.233	1.186	1.476	High	Master Protein	0	33.942	24	6	21	6	1	260	29.4	7.37	35.46	6	metabolic process;response to stimulus	cytoplasm;cytosol	catalytic activity;metal ion binding	Pf00194	54232	ENSRNOG00000010079.6	2	Nitrogen metabolism			0	0.0895928	0.244097	0.0189337	0.0944995	0.266228	0.0469352	27.37	1.62	3.47	11.57	3.4	2.12	81	119.7	74.8	122.8
P14408-1	Fh	fumarate hydratase, mitochondrial [OS=Rattus norvegicus]	0.88	0.888	0.865	0.934	0.767	0.919	High	Master Protein	0	138.814	45	17	154	17	1	507	54.4	8.95	352.38	17	metabolic process	cytoplasm;mitochondrion	catalytic activity	Pf00206, Pf10415	24368		13		WP347	TCA Cycle	0	0.0191751	0.199083	0.0266742	0.0310547	0.0188499	0.0846874	2.71	0.9	3.35	0.7	4.89	1.4	111	96.8	97.8	95.1
P14480	Fgb	Fibrinogen beta chain [OS=Rattus norvegicus]	0.81	0.891	0.928	0.768	0.85	0.876	High	Master Protein	0	39.806	22	9	30	9	1	479	54.2	7.78	58.91	9	cell organization and biogenesis;coagulation;defense response;metabolic process;regulation of biological process;response to stimulus	cell surface;cytoplasm;extracellular	protein binding;structural molecule activity	Pf00147, Pf08702	24366	ENSRNOG00000007092.7	2	Platelet activation; Complement and coagulation cascades	WP547; WP255	Complement and Coagulation Cascades; Blood Clotting Cascade	0	0.015776	0.0347083	0.100458	0.0954385	0.0267861	0.00847834	1.3	3.22	0.46	0.89	0.53	1.3	119.4	96.2	103.4	111
P14562	Lamp1	Lysosome-associated membrane glycoprotein 1 [OS=Rattus norvegicus]	0.616	0.527	0.643	0.517	0.546	0.543	High	Master Protein	0.002	7.285	8	3	3	3	1	407	43.9	8.07	4.98	3	cell death;regulation of biological process;response to stimulus;transport	cell surface;cytoplasm;cytosol;endosome;membrane;vacuole	protein binding	Pf01299	25328	ENSRNOG00000019629.7	16	Tuberculosis; Lysosome; Phagosome			0	0.172991	0.0679114	0.260763	0.0769151	0.233016	0.112193	9.9	6.73	12.53	4.96	10.87	5.24	163.2	101.3	79.2	105
P14604	Echs1; LOC100911186	Enoyl-CoA hydratase, mitochondrial [OS=Rattus norvegicus]	0.829	0.833	0.886	0.938	0.992	0.794	High	Master Protein	0	143.788	46	15	221	15	1	290	31.5	8.13	551.36	15	metabolic process	mitochondrion;organelle lumen	catalytic activity	Pf00378, Pf01343	140547; 100911186	ENSRNOG00000018522.6; ENSRNOG00000047565.2	1	Lysine degradation; Fatty acid metabolism; Fatty acid degradation; Butanoate metabolism; Fatty acid elongation; Tryptophan metabolism; Metabolic pathways; Valine, leucine and isoleucine degradation; Propanoate metabolism; beta-Alanine metabolism; Carbon metabolism	WP1307; WP372; WP504; WP270	Fatty Acid Beta Oxidation; Beta Oxidation Meta Pathway; Fatty Acid Biosynthesis; Tryptophan metabolism	0	0.00304621	0.0383236	0.0189241	0.0348741	0.362249	0.0321674	1.61	3.47	1.3	0.74	0.95	4.91	111.2	92.2	92.6	98.2
P14630	Apom	apolipoprotein M [OS=Rattus norvegicus]	0.86	0.891	0.91	0.836	1.065	1.347	Medium	Master Protein	0.025	2.034	4	1	2	1	1	190	21.5	6.09	3.94	1	cell organization and biogenesis;metabolic process;regulation of biological process;response to stimulus;transport	extracellular	antioxidant activity;catalytic activity;transporter activity	Pf11032	55939	ENSRNOG00000000850.4	20				0							0	0	0	0	0	0	102.1	87.8	91	93
P14659	Hspa2	Heat shock-related 70 kDa protein 2 [OS=Rattus norvegicus]	1.181	1.036	1.292	1.059	1.089	1.608	High	Master Protein	0	76.461	21	14	78	1	1	633	69.6	5.67	225.96	14	cell differentiation;cell organization and biogenesis;development;metabolic process;regulation of biological process;response to stimulus	cell surface;cytoplasm;cytoskeleton;cytosol;membrane;mitochondrion;nucleus	nucleotide binding;protein binding	Pf00012, Pf06723	60460	ENSRNOG00000006472.5	6	MAPK signaling pathway; Antigen processing and presentation; Measles; Longevity regulating pathway - multiple species; Legionellosis; Epstein-Barr virus infection; Influenza A; Estrogen signaling pathway; Protein processing in endoplasmic reticulum; Toxoplasmosis; Spliceosome; Endocytosis			0							0	0	0	0	0	0	84.6	99.9	87.7	109.3
P14668	Anxa5	annexin A5 [OS=Rattus norvegicus]	1.308	1.042	1.41	1.264	1.157	1.374	High	Master Protein	0	105.27	53	16	136	16	1	319	35.7	5.05	316.06	16	cell organization and biogenesis;coagulation;regulation of biological process;response to stimulus;transport	cytoplasm;cytosol;endoplasmic reticulum;membrane;nucleus	catalytic activity;metal ion binding;protein binding;transporter activity	Pf00191	25673		2		WP303	Prostaglandin Synthesis and Regulation	0	0.104529	0.246676	0.0163961	0.0249677	0.136223	0.0233746	0.38	3.58	8.66	1.56	1.12	8.1	84.1	103.8	91.2	118.4
P14669	Anxa3	annexin A3 [OS=Rattus norvegicus]	1.177	0.997	1.091	1.094	1.078	1.222	High	Master Protein	0	67.252	48	13	56	13	1	324	36.3	6.35	125.19	13	defense response;regulation of biological process;response to stimulus;transport	cytoplasm;cytosol;membrane	enzyme regulator activity;metal ion binding;protein binding	Pf00191	25291	ENSRNOG00000002045.7	14		WP303	Prostaglandin Synthesis and Regulation	0	0.0154865	0.859465	0.0291804	0.0817743	0.202956	0.0456216	3.92	4.3	2.67	6.24	1.6	3.7	90.9	105.7	92.2	99.1
P14740	Dpp4	Dipeptidyl peptidase 4 [OS=Rattus norvegicus]	0.766	0.767	0.806	0.827	1.037	0.955	High	Master Protein	0	15.278	6	4	6	4	1	767	88	6.35	15.5	4	cellular component movement;defense response;metabolic process;regulation of biological process;response to stimulus	cell surface;endoplasmic reticulum;extracellular;Golgi;membrane	catalytic activity;protein binding;receptor activity	Pf00326, Pf00930, Pf01738, Pf12695, Pf12697	25253		3	Protein digestion and absorption			0							2.51	3.47	1.64	0.21	2.76	6.4	114.4	87.7	87.8	92.2
P14841	Cst3	Cystatin-C [OS=Rattus norvegicus]	0.967	0.84	1.042	0.962	0.953	1.077	High	Master Protein	0	8.307	24	3	4	3	1	140	15.4	9.22	8.65	3	cell death;cell organization and biogenesis;defense response;regulation of biological process;response to stimulus	cytoplasm;endoplasmic reticulum;endosome;extracellular;membrane;vacuole	enzyme regulator activity;protein binding	Pf00031	25307	ENSRNOG00000005195.6	3	Salivary secretion			0							0	0	0	0	0	0	103.7	100.3	87.1	108.1
P14882	Pcca	Propionyl-CoA carboxylase alpha chain, mitochondrial [OS=Rattus norvegicus]	0.829	0.87	0.855	0.935	0.878	0.981	High	Master Protein	0	175.048	38	24	151	24	1	737	81.6	7.69	376.05	24	metabolic process	extracellular;mitochondrion;organelle lumen	catalytic activity;metal ion binding;nucleotide binding;protein binding	Pf00289, Pf00364, Pf01071, Pf02222, Pf02258, Pf02785, Pf02786, Pf07478, Pf13437, Pf13533, Pf13535, Pf13549, Pf15632	687008		15	Metabolic pathways; Valine, leucine and isoleucine degradation; Glyoxylate and dicarboxylate metabolism; Propanoate metabolism; Carbon metabolism			0	0.060294	0.0549899	0.0259145	0.151552	0.104123	0.326265	2.81	4.34	2.32	0.28	5.84	0.76	109.9	91.1	102.1	96
P14925-1	Pam	Peptidyl-glycine alpha-amidating monooxygenase [OS=Rattus norvegicus]	3.268	1.28	1.977	1.107	1.336	3.18	High	Master Protein	0	27.103	8	6	19	6	1	976	108.6	6.18	32.06	6	cell organization and biogenesis;metabolic process;regulation of biological process;response to stimulus;transport	cell surface;membrane	catalytic activity;metal ion binding;protein binding	Pf01082, Pf01436, Pf03712	25508	ENSRNOG00000033280.6	9				0	0.044399	0.168884	0.11771	0.502021	0.0877488	0.018473	4.44	24.57	6.51	2.14	18.46	11.32	55.9	168	80.7	106.1
P14942	Gsta4	glutathione S-transferase alpha-4 [OS=Rattus norvegicus]	0.99	1.003	1.055	0.997	0.884	1.025	High	Master Protein	0	10.623	11	3	9	2	1	222	25.5	7.33	14.56	3	metabolic process;response to stimulus	cytoplasm;mitochondrion	catalytic activity;protein binding	Pf00043, Pf02798, Pf14497	300850	ENSRNOG00000030449.5	8	Platinum drug resistance; Chemical carcinogenesis; Metabolism of xenobiotics by cytochrome P450; Glutathione metabolism; Drug metabolism - cytochrome P450	WP1286	Metapathway biotransformation	0							0	0	0	0	0	0	101	100	101.3	106.6
P15178	Dars	Aspartate--tRNA ligase, cytoplasmic [OS=Rattus norvegicus]	1.041	1.191	1.077	1.001	1.05	1.376	High	Master Protein	0	29.275	20	9	19	9	1	501	57.1	6.44	40.49	9	metabolic process	cytoplasm;cytosol;membrane	catalytic activity;nucleotide binding;protein binding;RNA binding	Pf00152, Pf01336	116483	ENSRNOG00000003743.7	13	Aminoacyl-tRNA biosynthesis	WP104	Alanine and aspartate metabolism	0	0.054245	0.207069	0.586958	0.582643	0.27267	0.12725	1.42	14.94	0.21	3.61	8.14	18.13	91.7	94.5	104	92.5
P15205	Map1b	microtubule-associated protein 1B [OS=Rattus norvegicus]	1.274	1.09	1.155	1.026	0.945	1.17	High	Master Protein	0	9.76	3	4	5	4	1	2459	269.3	4.81	2.97	4	cell growth;cell organization and biogenesis;cellular component movement;regulation of biological process;response to stimulus;transport	cytoplasm;cytoskeleton;cytosol;membrane	protein binding		29456		2		WP375	Wnt Signaling Pathway NetPath	0							14.48	13.6	0.77	10.53	15.1	8.75	91.1	116.1	99.3	105.2
P15304	Lipe	hormone-sensitive lipase [OS=Rattus norvegicus]	1.168	1.109	1.055	0.926	1.097	1.363	High	Master Protein	0	10.762	4	4	5	4	1	1068	116.7	6.79	10.16	4	metabolic process;response to stimulus	cytoplasm;cytosol;membrane;mitochondrion;nucleus	catalytic activity;protein binding;RNA binding	Pf06350, Pf07859, Pf10340, Pf12695	25330		1	Regulation of lipolysis in adipocytes; cAMP signaling pathway; AMPK signaling pathway; Aldosterone synthesis and secretion; Insulin signaling pathway	WP1307; WP372; WP439; WP155	Fatty Acid Beta Oxidation; Beta Oxidation Meta Pathway; Insulin Signaling; Adipogenesis	0							0.55	9.52	12.95	11.97	6.22	2.48	90.7	105.9	100.5	95.7
P15389-1	Scn5a	sodium channel protein type 5 subunit alpha [OS=Rattus norvegicus]	0.8	1.236	1.021	0.768	1.025	1.145	Medium	Master Protein	0.038	1.755	1	1	1	1	1	2019	227.2	5.66	0	1	cell communication;regulation of biological process;response to stimulus;transport	cell surface;endoplasmic reticulum;membrane	protein binding;transporter activity	Pf00520, Pf06512, Pf08016, Pf11933	25665		8	Adrenergic signaling in cardiomyocytes			0							0	0	0	0	0	0	100.8	80.6	124.6	102.9
P15429	Eno3	Beta-enolase [OS=Rattus norvegicus]	0.844	0.871	1.116	1.071	1.026	0.88	High	Master Protein	0	130.9	42	16	152	11	1	434	47	7.44	328.06	16	metabolic process;response to stimulus	cytoplasm;cytosol;membrane	catalytic activity;metal ion binding;protein binding	Pf00113, Pf03952, Pf13378	25438	ENSRNOG00000004078.7	10	Glycolysis / Gluconeogenesis; Biosynthesis of amino acids; Metabolic pathways; RNA degradation; HIF-1 signaling pathway; Carbon metabolism	WP337; WP3916	Glycolysis and Gluconeogenesis; Hexoses metabolism in proximal tubules	1	0.0410473	0.112925	0.105387	0.143085	0.243577	0.136168	1.24	4.9	0.5	1.05	0.77	10.64	102.7	79.2	84.3	118.4
P15589	Sts	Steryl-sulfatase [OS=Rattus norvegicus]	0.951	1.144	1.034	1.069	1.381	1.654	Medium	Master Protein	0.011	2.925	2	1	1	1	1	577	62.6	7.31	2.59	1	metabolic process;regulation of biological process;response to stimulus	endoplasmic reticulum;membrane	catalytic activity;metal ion binding	Pf00884, Pf01663, Pf01676, Pf02995, Pf14707	24800		X	Steroid hormone biosynthesis	WP1302	Estrogen metabolism	0							0	0	0	0	0	0	85.3	81.1	97.6	88.2
P15650	Acadl	Long-chain specific acyl-CoA dehydrogenase, mitochondrial [OS=Rattus norvegicus]	0.772	0.869	0.807	0.808	0.815	0.672	High	Master Protein	0	143.229	32	14	200	14	1	430	47.8	7.74	464.78	14	cell organization and biogenesis;metabolic process;regulation of biological process;response to stimulus	membrane;mitochondrion;organelle lumen	catalytic activity;nucleotide binding	Pf00441, Pf02770, Pf02771, Pf08028, Pf14749	25287	ENSRNOG00000012966.7	9	Fatty acid metabolism; Fatty acid degradation; Metabolic pathways; PPAR signaling pathway	WP419; WP372; WP1307; WP418	Mitochondrial LC-Fatty Acid Beta-Oxidation; Beta Oxidation Meta Pathway; Fatty Acid Beta Oxidation; Beta Oxidation of Unsaturated Fatty Acids	0	0.0219747	0.0391178	0.0343339	0.00607482	9.02208e-05	0.0196413	3.56	0.13	3.55	2.32	0.18	0.14	122.8	94.8	106.8	99.1
P15651	Acads	Short-chain specific acyl-CoA dehydrogenase, mitochondrial [OS=Rattus norvegicus]	0.775	0.884	0.894	0.918	0.877	0.802	High	Master Protein	0	100.893	34	11	120	11	1	412	44.7	8.28	275	11	cell organization and biogenesis;metabolic process;response to stimulus	membrane;mitochondrion;nucleus;organelle lumen	catalytic activity;nucleotide binding	Pf00441, Pf02770, Pf02771, Pf08028	64304		12	Fatty acid metabolism; Fatty acid degradation; Butanoate metabolism; Metabolic pathways; Valine, leucine and isoleucine degradation; Carbon metabolism	WP1307; WP372; WP419	Fatty Acid Beta Oxidation; Beta Oxidation Meta Pathway; Mitochondrial LC-Fatty Acid Beta-Oxidation	0	0.00195754	0.10636	0.12039	0.0199601	0.117171	0.00876349	0.14	1.74	2.69	2.3	2.38	0.05	113.1	84.7	100.8	97.3
P15684	Anpep	aminopeptidase N [OS=Rattus norvegicus]	0.991	1.03	1.121	1.011	1.232	1.388	High	Master Protein	0	8.714	5	3	4	3	1	965	109.4	5.47	2.18	3	cell communication;cell differentiation;development;metabolic process;regulation of biological process;response to stimulus	cytoplasm;membrane;nucleus;organelle lumen	catalytic activity;metal ion binding	Pf01433, Pf11838, Pf13485	81641		1	Metabolic pathways; Glutathione metabolism; Renin-angiotensin system; Hematopoietic cell lineage	WP469	Glutathione metabolism	0							0	0	0	0	0	0	90.1	89.3	92.9	101.1
P15791-1	Camk2d	Calcium/calmodulin-dependent protein kinase type II subunit delta [OS=Rattus norvegicus]	1.199	1.262	0.976	1.062	1.024	1.211	High	Master Protein	0	10.269	5	3	6	2	1	533	60	7.27	9.36	3	cell growth;cell organization and biogenesis;cellular component movement;cellular homeostasis;metabolic process;regulation of biological process;response to stimulus;transport	cytoplasm;cytosol;endoplasmic reticulum;membrane;nucleus	catalytic activity;nucleotide binding;protein binding	Pf00069, Pf07714, Pf08332, Pf12680, Pf13474, Pf14534	24246	ENSRNOG00000011589.8	2	Oxytocin signaling pathway; GnRH signaling pathway; ErbB signaling pathway; Calcium signaling pathway; Adrenergic signaling in cardiomyocytes; Neurotrophin signaling pathway; Axon guidance; Glioma; cAMP signaling pathway; Tuberculosis; Olfactory transduction; Cholinergic synapse; Oocyte meiosis; HIF-1 signaling pathway; Melanogenesis; Glucagon signaling pathway; Proteoglycans in cancer; Circadian…	WP2042; WP326; WP375; WP140	PKA-HCG-Glycogen Syntase; Calcium Regulation in the Cardiac Cell; Wnt Signaling Pathway NetPath; Myometrial Relaxation and Contraction Pathways	1							0	0	0	0	0	0	90.3	108.3	114	88.2
P15800	Lamb2	laminin subunit beta-2 [OS=Rattus norvegicus]	0.959	1.116	1.107	1.121	1.111	1.338	High	Master Protein	0	137.031	18	28	94	28	1	1801	196.3	6.79	227.11	28	cell differentiation;cell growth;cell organization and biogenesis;cellular component movement;regulation of biological process	cytoplasm;extracellular	catalytic activity;motor activity;protein binding	Pf00053, Pf00055, Pf00769, Pf01576, Pf04012, Pf06008, Pf07111, Pf11740, Pf12072, Pf12128, Pf12795, Pf13514, Pf13851, Pf13868, Pf14362, Pf14662, Pf15558, Pf15619	25473		8	ECM-receptor interaction; Focal adhesion; Amoebiasis; Small cell lung cancer; PI3K-Akt signaling pathway; Toxoplasmosis; Pathways in cancer	WP485; WP40; WP188	Alpha6-Beta4 Integrin Signaling Pathway; Inflammatory Response Pathway; Focal Adhesion	0	0.417597	0.0240461	0.0805168	0.116071	0.18849	0.00924187	3.47	0.52	6.72	6.86	12.56	1.22	90.1	86.6	99	100
P15865	Hist1h1d	Histone H1.4 [OS=Rattus norvegicus]	0.872	0.8	1.18	1.083	1.078	1.039	High	Master Protein	0	29.55	22	5	71	2	1	219	22	11.11	145.95	5	cell organization and biogenesis;metabolic process;regulation of biological process	chromosome;nucleus	DNA binding;metal ion binding;nucleotide binding;RNA binding	Pf00538	201097	ENSRNOG00000047459.1	17				3	0.0990712	0.0181468	0.190564	0.593135	0.803148	0.356519	1.62	0.77	4.5	0.74	0.26	7.16	100.7	91.4	80.6	118.9
P15999	Atp5a1	ATP synthase subunit alpha, mitochondrial [OS=Rattus norvegicus]	0.873	0.893	0.754	0.851	0.816	0.843	High	Master Protein	0	315.386	62	33	1042	33	1	553	59.7	9.19	2506.02	33	metabolic process;regulation of biological process;transport	membrane;mitochondrion	catalytic activity;nucleotide binding;protein binding;RNA binding;transporter activity	Pf00006, Pf00306, Pf02663, Pf02874, Pf05943	65262		18	Alzheimer's disease; Oxidative phosphorylation; Metabolic pathways; Parkinson's disease; Huntington's disease	WP1283; WP59	Oxidative phosphorylation; Electron Transport Chain	0	0.0265704	0.0721561	0.0028214	0.000649874	0.00606382	0.0858471	1.19	5.39	0.26	0.51	2.6	3.3	114.8	99.5	102.5	86.9
P16036	Slc25a3	Phosphate carrier protein, mitochondrial [OS=Rattus norvegicus]	0.952	0.947	0.855	0.966	0.884	0.942	High	Master Protein	0	57.24	25	10	80	10	1	356	39.4	9.33	213.23	10	transport	membrane;mitochondrion	protein binding;transporter activity	Pf00153	245959		7				0	0.0246329	0.83117	0.0341718	0.206769	0.0628971	0.411432	0.93	4.47	3.59	3.16	5.5	12.75	104.8	99.8	102.8	89.7
P16086	Sptan1	Spectrin alpha chain, Con-erythrocytic 1 [OS=Rattus norvegicus]	0.999	1.063	1.146	1.067	1.124	1.154	High	Master Protein	0	461.491	38	81	286	81	1	2472	284.5	5.33	672.12	81	cell organization and biogenesis;regulation of biological process	cytoplasm;cytoskeleton;cytosol;membrane	metal ion binding;protein binding	Pf00018, Pf00036, Pf00435, Pf07653, Pf08239, Pf08726, Pf13405, Pf13499, Pf14604	64159	ENSRNOG00000015396.7	3	Tight junction; Apoptosis	WP89	FAS pathway and Stress induction of HSP regulation	0	0.500787	0.395447	0.0137694	0.0383691	0.00733574	0.0364598	0.12	3.42	3.48	1.62	0.81	1.27	91.8	93.5	97.6	104.9
P16232	Hsd11b1	Corticosteroid 11-beta-dehydrogenase isozyme 1 [OS=Rattus norvegicus]	0.836	0.915	1.468	0.944	0.881	0.917	High	Master Protein	0.004	5.189	7	2	2	2	1	288	31.9	8.38	4.32	2	metabolic process;regulation of biological process;response to stimulus	cytoplasm;endoplasmic reticulum;membrane	catalytic activity;nucleotide binding	Pf00106, Pf08659, Pf13561	25116	ENSRNOG00000005861.6	13	Chemical carcinogenesis; Metabolic pathways; Metabolism of xenobiotics by cytochrome P450; Steroid hormone biosynthesis	WP303; WP305	Prostaglandin Synthesis and Regulation; Glucocorticoid Metabolism	0							0	0	0	0	0	0	99.2	82.9	90.8	145.6
P16290	Pgam2	phosphoglycerate mutase 2 [OS=Rattus norvegicus]	0.8	0.844	0.843	0.861	0.874	0.752	High	Master Protein	0	88.401	36	10	117	7	1	253	28.7	8.72	313.55	10	metabolic process;regulation of biological process;response to stimulus	cytosol;nucleus	catalytic activity	Pf00300	24959	ENSRNOG00000013532.7	14	Glycolysis / Gluconeogenesis; Central carbon metabolism in cancer; Biosynthesis of amino acids; Metabolic pathways; Glycine, serine and threonine metabolism; Glucagon signaling pathway; Carbon metabolism	WP3916; WP337	Hexoses metabolism in proximal tubules; Glycolysis and Gluconeogenesis	4	0.0208356	0.100766	0.0935343	0.0463122	0.146974	0.0130611	4.52	3.19	8.58	1.74	8.37	2.57	116.6	95.1	95	98.7
P16296	F9	Coagulation factor IX [OS=Rattus norvegicus]	1.099	1.12	1.218	1.189	1.172	1.387	High	Master Protein	0.009	3.881	2	1	1	1	1	462	51.8	5.3	3.38	1	coagulation;metabolic process	extracellular	catalytic activity;metal ion binding;protein binding	Pf00008, Pf00089, Pf00594, Pf13365, Pf14670	24946	ENSRNOG00000003430.7	X	Complement and coagulation cascades	WP547; WP255	Complement and Coagulation Cascades; Blood Clotting Cascade	0							0	0	0	0	0	0	87.3	96	97.8	106.4
P16303	Ces1d	Carboxylesterase 1D [OS=Rattus norvegicus]	1.938	1.175	1.661	1.772	1.36	2.062	High	Master Protein	0	28.434	15	8	12	8	1	565	62.1	6.54	19.02	8	cell differentiation;cell organization and biogenesis;metabolic process	cytoplasm;cytosol;endoplasmic reticulum;organelle lumen	catalytic activity	Pf00135, Pf00326, Pf00756, Pf07859	113902		19	Drug metabolism - other enzymes; Metabolic pathways			0	0.0262622	0.832385	0.00789894	0.0148383	0.0225737	0.0943615	12.32	9.93	4.77	7.1	0.47	23.77	65	111.3	78.6	111.1
P16391	RT1-EC2	RT1 class I histocompatibility antigen, AA alpha chain [OS=Rattus norvegicus]	1.077	1.317	1.114	1.382	1.504	1.331	High	Master Protein	0	18.629	13	4	7	4	1	371	41.8	5.44	16.79	4	response to stimulus	membrane	protein binding	Pf00129, Pf06623, Pf07654, Pf08205	24737						0							0	0	0	0	0	0	80	86.1	105.3	89.1
P16409	Myl3	myosin light chain 3 [OS=Rattus norvegicus]	0.794	0.888	0.985	1.021	1.009	0.749	High	Master Protein	0	135.711	65	13	587	11	1	200	22.1	5.1	1448.11	13	regulation of biological process		catalytic activity;metal ion binding;motor activity;protein binding	Pf13499	24585	ENSRNOG00000020955.5	8	Adrenergic signaling in cardiomyocytes; Dilated cardiomyopathy; Cardiac muscle contraction; Hypertrophic cardiomyopathy (HCM)	WP316; WP351	Striated Muscle Contraction; Regulation of Actin Cytoskeleton	1	0.00850315	0.153475	0.882766	0.194733	0.479189	0.0482681	2.33	6.81	2.64	2.78	2.98	8.89	112.2	88.8	94.8	112.9
P16446	Pitpna	Phosphatidylinositol transfer protein alpha isoform [OS=Rattus norvegicus]	0.832	0.702	0.944	0.881	0.836	0.867	High	Master Protein	0	9.118	15	2	4	2	1	271	31.9	6.37	6.94	2	cell organization and biogenesis;transport	cytoplasm	transporter activity	Pf02121	29525	ENSRNOG00000003846.7	10		WP5	EGFR1 Signaling Pathway	0							0	0	0	0	0	0	116.8	97.2	82	110.3
P16612	Vegfa	Vascular endothelial growth factor A [OS=Rattus norvegicus]	0.96	1.227	0.954	1.096	1.154	1.485	Medium	Master Protein	0.027	1.927	3	1	3	1	1	214	25.2	9.04	7.06	1	cell differentiation;cell proliferation;cellular component movement;development;metabolic process;regulation of biological process;response to stimulus;transport	cell surface;cytoplasm;extracellular;membrane;nucleus	protein binding	Pf00341, Pf14554	83785		9	AGE-RAGE signaling pathway in diabetic complications; Focal adhesion; Rap1 signaling pathway; VEGF signaling pathway; Renal cell carcinoma; PI3K-Akt signaling pathway; Bladder cancer; Rheumatoid arthritis; EGFR tyrosine kinase inhibitor resistance; Pancreatic cancer; Pathways in cancer; Ras signaling pathway; MicroRNAs in cancer; HIF-1 signaling pathway; Proteoglycans in cancer; Cytokine-cytokine…	WP1308; WP397; WP442; WP188	Endochondral Ossification; Id Signaling Pathway; Hypertrophy Model; Focal Adhesion	0							5.77	10.43	16.99	13.56	26.61	15.12	87.6	84.1	107.6	83.6
P16617	Pgk1	phosphoglycerate kinase 1 [OS=Rattus norvegicus]	0.808	0.786	0.864	0.838	0.82	0.756	High	Master Protein	0	108.726	51	20	125	20	1	417	44.5	7.9	263.86	20	cell differentiation;metabolic process;regulation of biological process;response to stimulus	cytoplasm;cytosol;membrane	catalytic activity;nucleotide binding	Pf00162	24644	ENSRNOG00000058249.1	X	Glycolysis / Gluconeogenesis; Biosynthesis of amino acids; Metabolic pathways; HIF-1 signaling pathway; Carbon metabolism	WP337; WP3916	Glycolysis and Gluconeogenesis; Hexoses metabolism in proximal tubules	0	0.0184275	0.00770365	0.0806528	0.025747	0.0270048	0.0326403	4.63	0.64	7	4.03	4.1	5.02	119.5	95.1	93.4	103.2
P16638	Acly	ATP-citrate synthase [OS=Rattus norvegicus]	1.416	1.381	1.105	1.224	1.262	1.535	High	Master Protein	0	20.836	8	7	8	7	1	1100	120.6	7.34	18.56	7	metabolic process	cytoplasm;cytosol;membrane;mitochondrion	catalytic activity;metal ion binding;nucleotide binding	Pf00285, Pf00549, Pf02629	24159		10	Citrate cycle (TCA cycle); Metabolic pathways	WP504; WP3916	Fatty Acid Biosynthesis; Hexoses metabolism in proximal tubules	0							6.17	26.41	0.66	8.24	13.23	19.25	79	111.8	109.1	87.3
P16970	Abcd3	ATP-binding cassette sub-family D member 3 [OS=Rattus norvegicus]	0.986	1.237	1.377	1.048	1.09	1.31	Medium	Master Protein	0.018	2.161	2	1	1	1	1	659	75.3	9.25	1.64	1	cell organization and biogenesis;metabolic process;response to stimulus;transport	membrane;mitochondrion;organelle lumen	catalytic activity;nucleotide binding;protein binding;transporter activity	Pf00005, Pf06472	25270	ENSRNOG00000011929.6	2	ABC transporters; Peroxisome	WP139	Nuclear receptors in lipid metabolism and toxicity	0							0	0	0	0	0	0	87.1	85.8	107.7	119.9
P16975	Sparc	Sparc [OS=Rattus norvegicus]	0.667	0.736	0.951	0.704	0.811	0.95	High	Master Protein	0	8.815	8	3	3	3	1	301	34.3	4.89	8.03	3	regulation of biological process;response to stimulus	cell surface;cytoplasm;extracellular;membrane;mitochondrion;nucleus	metal ion binding;protein binding	Pf00050, Pf07648, Pf09289, Pf10591	24791	ENSRNOG00000012840.7	10				0							0	0	0	0	0	0	121.9	81.3	89.7	115.9
P17046	Lamp2	Lysosome-associated membrane glycoprotein 2 [OS=Rattus norvegicus]	0.867	0.888	1.199	1.366	0.927	0.984	Medium	Master Protein	0.012	2.518	2	1	1	1	1	411	45.1	7.88	2.78	1	cell communication;cell organization and biogenesis;cellular homeostasis;metabolic process;regulation of biological process;response to stimulus;transport	endosome;membrane;vacuole	protein binding	Pf01299	24944	ENSRNOG00000000164.4	X				0							0	0	0	0	0	0	95.1	82.4	84.4	114
P17074	Rps19; LOC100910336	40S ribosomal protein S19 [OS=Rattus norvegicus]	0.839	0.83	0.844	0.889	0.906	0.953	High	Master Protein	0	18.691	26	4	16	4	1	145	16.1	10.4	34.91	4	cell differentiation;cell organization and biogenesis;cellular component movement;defense response;metabolic process;regulation of biological process;response to stimulus	cytoplasm;cytosol;membrane;ribosome	protein binding;RNA binding;structural molecule activity	Pf01090	29287; 100910336; 108348115	ENSRNOG00000037897.3	9; 1	Ribosome	WP30	Cytoplasmic Ribosomal Proteins	0	0.0988386	0.184377	0.15748	0.15512	0.285414	0.28194	6.99	11.22	8.18	1.32	13.86	0.74	110	95.9	91.3	106.3
P17077	LOC100360449; Rpl9; LOC100364457	60S ribosomal protein L9 [OS=Rattus norvegicus]	1.163	1.079	0.951	1.138	0.95	1.268	High	Master Protein	0.004	4.82	9	2	4	2	1	192	21.9	9.95	6.92	2	metabolic process;response to stimulus	membrane;nucleus;ribosome	RNA binding;structural molecule activity	Pf00347	100360449; 29257; 100364457	ENSRNOG00000030476.5; ENSRNOG00000028449.4; ENSRNOG00000026716.5	3; 14; 1	Ribosome			0							0	0	0	0	0	0	92.8	108	100.1	88.2
P17078	Rpl35	60S ribosomal protein L35 [OS=Rattus norvegicus]	0.881	0.837	0.974	0.929	0.979	0.995	High	Master Protein	0.002	7.365	14	2	7	2	1	123	14.5	11.05	14.15	2	metabolic process;response to stimulus	membrane;ribosome	RNA binding;structural molecule activity	Pf00831	296709	ENSRNOG00000014272.6	3	Ribosome	WP30	Cytoplasmic Ribosomal Proteins	0	0.269799	0.214675	0.535209	0.453143	0.786917	0.770558	12.38	13.71	11.79	4.74	21.11	17.28	107.9	95	90.3	99.6
P17209	Myl4	Myosin light chain 4 [OS=Rattus norvegicus]	5.749	2.6	4.583	1.296	2.011	5.843	High	Master Protein	0	65.85	50	9	69	8	1	193	21.3	5.03	190.79	9	regulation of biological process		metal ion binding;protein binding	Pf13499	688228		10				1	0.00438951	0.012939	0.00201621	0.0345382	0.00883153	0.000384968	2.27	25.93	15.32	6.57	11.25	1.81	31.5	198.1	81.8	137.9
P17220	Psma2	Proteasome subunit alpha type-2 [OS=Rattus norvegicus]	0.763	0.715	1.039	0.93	1.047	0.766	High	Master Protein	0	23.273	27	5	8	5	1	234	25.9	7.43	14.83	5	metabolic process;response to stimulus	cytoplasm;nucleus;proteasome	catalytic activity	Pf00227, Pf10584	29669	ENSRNOG00000049920.2	17	Proteasome	WP302	Proteasome Degradation	0							0	0	0	0	0	0	111.8	85.3	79.9	116.1
P17475	Serpina1	Alpha-1-antiproteinase [OS=Rattus norvegicus]	1.121	0.97	1.701	1.272	1.053	1.44	High	Master Protein	0	74.822	30	12	77	12	1	411	46.1	6.07	159.25	12	defense response;regulation of biological process;response to stimulus	endoplasmic reticulum;extracellular;Golgi	enzyme regulator activity;protein binding	Pf00079	24648		6	Complement and coagulation cascades	WP547	Complement and Coagulation Cascades	0	0.185033	0.375768	0.0496153	0.00179389	0.719337	0.0419243	10.08	4.59	3.78	1.49	8.83	4.87	83.2	99.6	80.6	141.5
P17702	Rpl28	60S ribosomal protein L28 [OS=Rattus norvegicus]	1.27	1.362	1.264	1.202	1.16	1.318	High	Master Protein	0.008	4.403	11	2	6	2	1	137	15.8	12.02	12.3	2	metabolic process;regulation of biological process	membrane;ribosome	RNA binding;structural molecule activity	Pf01778	64638		1		WP30	Cytoplasmic Ribosomal Proteins	0	0.0196323	0.0168039	0.240004	0.246062	0.336402	0.0660568	3.04	6.8	31.23	24.16	26.76	8.5	80.4	104.2	104.8	101.6
P17764	Acat1	Acetyl-CoA acetyltransferase, mitochondrial [OS=Rattus norvegicus]	1.007	1.15	1.065	1.007	1.084	0.996	High	Master Protein	0	146.653	48	16	183	16	1	424	44.7	8.76	396.51	16	cell organization and biogenesis;metabolic process;response to stimulus	membrane;mitochondrion;organelle lumen	catalytic activity;metal ion binding;protein binding	Pf00108, Pf00109, Pf02803	25014	ENSRNOG00000007862.6	8	Lysine degradation; Fatty acid metabolism; Fatty acid degradation; Synthesis and degradation of ketone bodies; Butanoate metabolism; Tryptophan metabolism; Metabolic pathways; Valine, leucine and isoleucine degradation; Terpenoid backbone biosynthesis; Pyruvate metabolism; Glyoxylate and dicarboxylate metabolism; Propanoate metabolism; Carbon metabolism	WP372; WP270; WP1307; WP349	Beta Oxidation Meta Pathway; Tryptophan metabolism; Fatty Acid Beta Oxidation; Synthesis and Degradation of Ketone Bodies	0	0.442989	0.0310485	0.107616	0.739889	0.0364275	0.516864	2.31	6.26	3.97	6.66	0.47	2.01	95.5	96.8	107.4	101.8
P18163	Acsl1	Long-chain-fatty-acid--CoA ligase 1 [OS=Rattus norvegicus]	0.86	0.869	0.829	0.912	0.928	0.855	High	Master Protein	0	165.617	30	22	203	21	1	699	78.1	6.99	401.68	22	metabolic process;regulation of biological process;response to stimulus;transport	endoplasmic reticulum;membrane;mitochondrion	catalytic activity;nucleotide binding	Pf00501	25288	ENSRNOG00000010633.3	16	Fatty acid metabolism; Fatty acid degradation; Fatty acid biosynthesis; Metabolic pathways; PPAR signaling pathway; Peroxisome; Adipocytokine signaling pathway	WP1307; WP419; WP3901; WP504; WP372	Fatty Acid Beta Oxidation; Mitochondrial LC-Fatty Acid Beta-Oxidation; Lipid Droplet Metabolism; Fatty Acid Biosynthesis; Beta Oxidation Meta Pathway	1	0.0267345	0.0463565	0.0251508	0.0297741	0.0837622	0.0510732	4.13	3.9	5.28	0.67	2.15	0.66	111.8	96.8	97.7	92.8
P18265	Gsk3a	Glycogen synthase kinase-3 alpha [OS=Rattus norvegicus]							High	Master Protein	0.004	5.647	5	2	2	1	1	483	51	8.82	3.71	2	cellular component movement;metabolic process;regulation of biological process;response to stimulus	cytoplasm;cytosol;mitochondrion	catalytic activity;nucleotide binding;protein binding	Pf00069, Pf01636, Pf07714, Pf14531	50686	ENSRNOG00000020417.5	1	Non-alcoholic fatty liver disease (NAFLD); Chemokine signaling pathway; Dopaminergic synapse	WP439; WP160; WP319; WP44	Insulin Signaling; Glycogen Metabolism; IL-3 Signaling Pathway; IL-5 Signaling Pathway	0
P18266	Gsk3b	Glycogen synthase kinase-3 beta [OS=Rattus norvegicus]	1.232	1.23	1.057	1.102	1.209	2.148	High	Master Protein	0.002	6.764	10	3	4	2	1	420	46.7	8.78	2.33	3	cell differentiation;cell organization and biogenesis;cellular component movement;development;metabolic process;regulation of biological process;response to stimulus;transport	cytoplasm;cytosol;membrane;mitochondrion;nucleus	catalytic activity;nucleotide binding;protein binding	Pf00069, Pf01636, Pf07714, Pf14531	84027		11	Endometrial cancer; ErbB signaling pathway; B cell receptor signaling pathway; Alzheimer's disease; Neurotrophin signaling pathway; Measles; Axon guidance; Focal adhesion; Prostate cancer; Epstein-Barr virus infection; Influenza A; Prolactin signaling pathway; T cell receptor signaling pathway; Hepatitis C; Signaling pathways regulating pluripotency of stem cells; PI3K-Akt signaling pathway; Basa…	WP44; WP1288; WP457; WP429; WP319; WP188; WP135; WP1299; WP564; WP439; WP375; WP199; WP160	IL-5 Signaling Pathway; Wnt Signaling Pathway and Pluripotency; TNF-alpha NF-kB Signaling Pathway; Cell cycle; IL-3 Signaling Pathway; Focal Adhesion; IL-6 Signaling Pathway; ErbB signaling pathway; Wnt Signaling Pathway; Insulin Signaling; Wnt Signaling Pathway NetPath; Delta-Notch Signaling Pathway; Glycogen Metabolism	1							0	0	0	0	0	0	78.9	97.1	97	83.3
P18292	F2	Prothrombin [OS=Rattus norvegicus]	1.39	1.181	0.942	1.034	0.926	1.241	High	Master Protein	0	12.985	5	3	7	3	1	617	70.4	6.71	16.53	3	cellular homeostasis;coagulation;defense response;metabolic process;regulation of biological process;response to stimulus	extracellular	catalytic activity;metal ion binding;protein binding;receptor activity;signal transducer activity	Pf00051, Pf00089, Pf00594, Pf09396	29251		3		WP351; WP547; WP255	Regulation of Actin Cytoskeleton; Complement and Coagulation Cascades; Blood Clotting Cascade	0	0.0531242	0.222733	0.720687	0.265433	0.279694	0.0888853	6.69	2.29	23.65	4.37	11.56	7.2	94.9	121.3	102.8	89.4
P18297	Spr	Sepiapterin reductase [OS=Rattus norvegicus]	0.956	0.847	0.676	0.784	0.681	0.854	High	Master Protein	0	15.17	15	3	7	3	1	262	28.1	5.71	14.07	3	cell organization and biogenesis;metabolic process;regulation of biological process;response to stimulus	cytoplasm;cytosol;mitochondrion	catalytic activity;protein binding	Pf00106	29270	ENSRNOG00000015455.6	4	Folate biosynthesis; Metabolic pathways			0							0	0	0	0	0	0	120.3	115	101.9	81.3
P18298	Mat2a	S-adenosylmethionine synthase isoform type-2 [OS=Rattus norvegicus]	0.86	0.799	0.749	0.93	0.809	1.052	High	Master Protein	0	10.324	6	2	5	2	1	395	43.7	6.37	8.88	2	cell organization and biogenesis;metabolic process;response to stimulus	cytosol	catalytic activity;metal ion binding;nucleotide binding;protein binding	Pf00438, Pf02772, Pf02773	171347		4	Biosynthesis of amino acids; Metabolic pathways; Cysteine and methionine metabolism			0							12.02	16.85	23.69	11.11	18.56	9.16	111.3	95.7	88.9	83.3
P18395	LOC100364335; Csde1	cold shock domain-containing protein E1 [OS=Rattus norvegicus]	1.193	1.194	1.049	0.945	1.095	1.564	High	Master Protein	0.002	6.83	1	1	3	1	1	798	88.8	6.37	7.25	1	metabolic process;regulation of biological process	cytoplasm;cytosol;Golgi;membrane	DNA binding;RNA binding	Pf00313, Pf12901	100364335; 117180	ENSRNOG00000061058.1	19; 2				0							0	0	0	0	0	0	86.8	103.6	103.7	91.1
P18418	Calr	Calreticulin [OS=Rattus norvegicus]	1.206	1.06	1.228	1.063	1.204	1.18	High	Master Protein	0	28.315	15	7	23	7	1	416	48	4.49	49.91	7	cell differentiation;cell organization and biogenesis;metabolic process;regulation of biological process;response to stimulus;transport	cell surface;cytoplasm;cytosol;endoplasmic reticulum;Golgi;membrane;nucleus;organelle lumen	metal ion binding;protein binding;RNA binding	Pf00262	64202	ENSRNOG00000003029.6	19	Antigen processing and presentation; Chagas disease (American trypanosomiasis); Protein processing in endoplasmic reticulum; Phagosome; HTLV-I infection	WP326	Calcium Regulation in the Cardiac Cell	0	0.0516958	0.835117	0.0606553	0.107828	0.375999	0.00482827	10.42	7.11	10.41	2.78	20.86	1.11	88.4	109.1	90.6	108.6
P18420	Psma1	Proteasome subunit alpha type-1 [OS=Rattus norvegicus]	0.892	0.841	1.091	0.967	1.074	1.051	High	Master Protein	0	33.501	32	8	24	8	1	263	29.5	6.61	37.1	8	metabolic process;regulation of biological process	cytoplasm;nucleus;proteasome	catalytic activity	Pf00227, Pf10584	29668	ENSRNOG00000011745.4	1	Proteasome	WP302	Proteasome Degradation	0	0.162831	0.235219	0.447047	0.432756	0.352503	0.456449	7.62	14.05	2.67	5.25	11.39	14.38	102.3	92.7	86.1	104.6
P18421	Psmb1	proteasome subunit beta type-1 [OS=Rattus norvegicus]	1.044	0.927	1.051	0.974	1.043	1.074	High	Master Protein	0	34.95	32	6	29	6	1	240	26.5	7.36	57	6	metabolic process	cytoplasm;nucleus;proteasome	catalytic activity	Pf00227	94198		1	Proteasome	WP302	Proteasome Degradation	0	0.722069	0.68575	0.0127652	0.642949	0.393401	0.663222	22.32	13.23	0.98	2.45	9.71	31.39	99.1	100.1	91.8	103.8
P18422	Psma3l; Psma3	Proteasome subunit alpha type-3 [OS=Rattus norvegicus]	0.932	0.874	1.038	1.205	1.11	1.028	High	Master Protein	0	27.356	19	5	20	5	1	255	28.4	5.44	51.64	5	metabolic process;regulation of biological process	cytoplasm;nucleus;proteasome	catalytic activity	Pf00227, Pf10584	408248; 29670	ENSRNOG00000007851.6	10; 6	Proteasome	WP302	Proteasome Degradation	0	0.267181	0.0843444	0.24525	0.394105	0.131831	0.460611	8.83	7.8	1.3	38.62	6.78	14.17	94.4	94.1	87.5	98.8
P18437	Hmgn2	Non-histone chromosomal protein HMG-17 [OS=Rattus norvegicus]	0.954	0.96	0.987	1.057	1.638	1.46	High	Master Protein	0.009	3.676	13	1	1	1	1	90	9.4	9.88	2.69	1	regulation of biological process	chromosome;cytoplasm;nucleus	DNA binding;protein binding;RNA binding		114637		5				0							0	0	0	0	0	0	86.7	82.7	83.2	85.5
P18445	Rpl27a	60S ribosomal protein L27a [OS=Rattus norvegicus]	0.908	1.012	0.738	1	0.649	2.147	High	Master Protein	0.004	6.357	7	1	4	1	1	148	16.6	11.12	4.41	1	metabolic process	cytosol;endoplasmic reticulum;membrane;ribosome	RNA binding;structural molecule activity	Pf00828	293418	ENSRNOG00000014214.5	1	Ribosome	WP30	Cytoplasmic Ribosomal Proteins	0							2.47	30.54	13.46	11.62	26.77	50.58	92	83.5	93.1	67.9
P18484	Ap2a2	AP-2 complex subunit alpha-2 [OS=Rattus norvegicus]	1.043	1.051	1.096	1.018	1.039	1.127	High	Master Protein	0	23.211	8	7	12	7	1	938	104	6.93	25.44	7	transport	Golgi;membrane	protein binding;transporter activity	Pf01602, Pf02296, Pf02883, Pf13646	81637		1				0	0.228556	0.445839	0.271416	0.930555	0.940364	0.210997	5.32	13.53	4.09	11.13	7.29	14.84	97.4	101.2	95.1	99.1
P18596-1	Atp2a3	Sarcoplasmic/endoplasmic reticulum calcium atpase 3 [OS=Rattus norvegicus]							High	Master Protein	0	18.501	4	5	19	1	1	1061	116.2	5.74	45.71	5	transport	endoplasmic reticulum;membrane	catalytic activity;metal ion binding;nucleotide binding;transporter activity	Pf00122, Pf00689, Pf00690, Pf00702, Pf08282, Pf12710, Pf13246	25391		10	Pancreatic secretion; Calcium signaling pathway; Alzheimer's disease; cGMP-PKG signaling pathway	WP326; WP140	Calcium Regulation in the Cardiac Cell; Myometrial Relaxation and Contraction Pathways	0
P18614	Itga1	Integrin alpha-1 [OS=Rattus norvegicus]	0.979	0.877	1.106	0.938	1.094	1.056	High	Master Protein	0.001	7.683	2	2	2	2	1	1180	130.7	5.96	5.84	2	cell organization and biogenesis;cellular component movement;regulation of biological process;response to stimulus	cell surface;membrane	metal ion binding;protein binding	Pf00092, Pf01839, Pf08441, Pf13517, Pf13519	25118	ENSRNOG00000053550.1	2	ECM-receptor interaction; Focal adhesion; Regulation of actin cytoskeleton; PI3K-Akt signaling pathway; Hematopoietic cell lineage; Arrhythmogenic right ventricular cardiomyopathy (ARVC); Dilated cardiomyopathy; Hypertrophic cardiomyopathy (HCM)	WP94; WP351; WP74	Signaling of Hepatocyte Growth Factor Receptor; Regulation of Actin Cytoskeleton; Integrin-mediated cell adhesion	0							5.82	16.7	21.45	5.75	10.71	16.98	100.1	98	87.8	110.7
P18665	Mrpl3	39S ribosomal protein L3, mitochondrial [OS=Rattus norvegicus]							Medium	Master Protein	0.05	1.642	2	1	1	1	1	347	38.2	9.6	0	1	metabolic process	mitochondrion;ribosome	RNA binding;structural molecule activity	Pf00297	300974		8				0
P18886	Cpt2	Carnitine O-palmitoyltransferase 2, mitochondrial [OS=Rattus norvegicus]	0.822	0.871	0.979	1.008	1.06	0.744	High	Master Protein	0	124.118	36	21	110	21	1	658	74.1	7.33	252.47	21	metabolic process;transport	membrane;mitochondrion	catalytic activity	Pf00755	25413		5	Fatty acid metabolism; Fatty acid degradation; PPAR signaling pathway	WP1307; WP372; WP419	Fatty Acid Beta Oxidation; Beta Oxidation Meta Pathway; Mitochondrial LC-Fatty Acid Beta-Oxidation	0	0.014464	0.0929868	0.773963	0.652995	0.361725	0.0355684	3.3	2.73	6.39	4.23	2.68	7.64	107.1	90.9	90.3	104.8
P19112	Fbp1	Fructose-1,6-bisphosphatase 1 [OS=Rattus norvegicus]	1.013	1.046	1.066	1.069	0.95	0.898	Medium	Master Protein	0.025	1.976	2	1	1	1	1	363	39.6	5.77	2.1	1	cell organization and biogenesis;metabolic process;regulation of biological process;response to stimulus	cytoplasm;cytosol	catalytic activity;metal ion binding;nucleotide binding;protein binding	Pf00316, Pf00459	24362		17	Glycolysis / Gluconeogenesis; Pentose phosphate pathway; Metabolic pathways; AMPK signaling pathway; Fructose and mannose metabolism; Glucagon signaling pathway; Insulin signaling pathway; Carbon metabolism	WP337; WP3916	Glycolysis and Gluconeogenesis; Hexoses metabolism in proximal tubules	0							0	0	0	0	0	0	97.8	99.1	102.3	104.2
P19132	Fth1	Ferritin heavy chain [OS=Rattus norvegicus]	1.016	1.085	1.198	1.183	0.928	1.16	High	Master Protein	0	13.259	24	4	10	4	1	182	21.1	6.3	15.25	4	cellular homeostasis;metabolic process;regulation of biological process;response to stimulus;transport	cytoplasm;mitochondrion;nucleus;vacuole	catalytic activity;metal ion binding;protein binding	Pf00210	25319		1	Mineral absorption			0	0.7137	0.941997	0.508323	0.432264	0.631457	0.335815	1.52	2.91	9.5	14.48	0.85	21.71	88	89.4	95.5	102.3
P19139	Csnk2a1	Casein kinase II subunit alpha [OS=Rattus norvegicus]	0.848	0.964	0.892	0.893	1.058	1.078	High	Master Protein	0.004	5.81	7	3	29	2	1	391	45	7.74	29.77	3	cell death;metabolic process;regulation of biological process;response to stimulus	chromosome;cytoplasm;membrane;nucleus	catalytic activity;enzyme regulator activity;nucleotide binding;protein binding	Pf00069, Pf01633, Pf01636, Pf07714, Pf12484	116549	ENSRNOG00000005276.6	3	Herpes simplex infection; Tight junction; Ribosome biogenesis in eukaryotes; Measles; Epstein-Barr virus infection; Adherens junction; NF-kappa B signaling pathway; Wnt signaling pathway	WP375; WP457	Wnt Signaling Pathway NetPath; TNF-alpha NF-kB Signaling Pathway	0							0	0	0	0	0	0	103.5	87.8	99.8	92.4
P19234	Ndufv2	NADH dehydrogenase [ubiquinone] flavoprotein 2, mitochondrial [OS=Rattus norvegicus]	0.9	0.811	0.942	0.949	0.954	0.797	High	Master Protein	0	79.451	42	9	152	9	1	248	27.4	6.68	330.94	9	metabolic process;transport	membrane;mitochondrion	catalytic activity;metal ion binding	Pf01257	81728	ENSRNOG00000042503.2	9	Alzheimer's disease; Oxidative phosphorylation; Metabolic pathways; Parkinson's disease; Non-alcoholic fatty liver disease (NAFLD); Huntington's disease	WP59; WP1283	Electron Transport Chain; Oxidative phosphorylation	0	0.0998017	0.214723	0.0283009	0.0653724	0.308679	0.0159555	4.26	10.66	0.63	1.31	0.43	3.02	111	96.5	90	101.4
P19332-8		Isoform Tau-H of Microtubule-associated protein tau [OS=Rattus norvegicus]	0.9	1.02	1.067	1.008	1.017	1.069	High	Master Protein	0	16.972	7	4	9	4	1	775	81.1	6.33	17.5	4			protein binding	Pf00418							0	0.575839	0.598761	0.498454	0.437532	0.421228	0.44561	1.12	24.47	27.27	5.86	4.48	22.55	102.2	94.5	87	91.4
P19356-1	Hmbs	porphobilinogen deaminase [OS=Rattus norvegicus]	0.974	1.054	1.01	0.948	1.016	0.881	High	Master Protein	0.008	4.439	4	2	3	2	1	361	39.3	6.65	6.66	2	cell differentiation;metabolic process;response to stimulus	chromosome;cytoplasm;nucleus	catalytic activity;protein binding	Pf01379, Pf03900	25709		8		WP86	Heme Biosynthesis	0							7.98	22.09	4.48	6.22	8.87	13.65	101.4	98.7	106.8	102.4
P19357	Slc2a4	Solute carrier family 2, facilitated glucose transporter member 4 [OS=Rattus norvegicus]	1.046	1.018	0.947	1.027	0.928	1.205	High	Master Protein	0	12.328	6	3	9	3	1	509	54.9	7.3	19.84	3	cell differentiation;metabolic process;response to stimulus;transport	cell surface;cytoplasm;cytosol;endosome;membrane	protein binding;transporter activity	Pf00083, Pf07690	25139	ENSRNOG00000017226.6	10	AMPK signaling pathway; FoxO signaling pathway; Insulin resistance; Adipocytokine signaling pathway; Type II diabetes mellitus; Insulin signaling pathway	WP439; WP155	Insulin Signaling; Adipogenesis	0							1.38	0.07	9.56	8.19	11.77	20.28	97.8	102.3	99.6	92.7
P19488	Ugt2b37	UDP-glucuronosyltransferase 2B37 [OS=Rattus norvegicus]	1.085	1.136	1.107	0.979	0.987	1.064	High	Master Protein	0.004	5.434	4	2	2	2	1	530	60.6	8.68	4.27	2	metabolic process	endoplasmic reticulum;membrane	catalytic activity	Pf00201, Pf04101	29623		14				0							13.76	10.15	5.67	4.58	7.56	30.99	93.3	101.2	105.9	103.3
P19511	Atp5f1; LOC100911417	ATP synthase F(0) complex subunit B1, mitochondrial [OS=Rattus norvegicus]	0.951	0.916	0.95	0.972	0.988	0.9	High	Master Protein	0	65.109	38	11	118	11	1	256	28.9	9.36	259.01	11	metabolic process;transport	membrane;mitochondrion;nucleus	catalytic activity;transporter activity	Pf05405	171375; 100911417	ENSRNOG00000016000.6; ENSRNOG00000046299.2	2	Alzheimer's disease; Oxidative phosphorylation; Metabolic pathways; Parkinson's disease; Huntington's disease	WP59; WP1283	Electron Transport Chain; Oxidative phosphorylation	0	0.0349124	0.229057	0.184735	0.223823	0.478279	0.0757678	1.39	4.84	5.41	0.36	5.17	3.55	102.4	99.4	96.3	97.9
P19527	Nefl	Neurofilament light polypeptide [OS=Rattus norvegicus]	2.171	1.438	2.257	1.472	2.07	2.54	High	Master Protein	0	8.899	3	2	12	1	1	542	61.3	4.65	30.4	2	cell organization and biogenesis;cellular component movement;regulation of biological process;response to stimulus;transport	cytoplasm	catalytic activity;motor activity;protein binding;structural molecule activity	Pf00038, Pf01576	83613	ENSRNOG00000013658.3	15	Amyotrophic lateral sclerosis (ALS)			0							0	0	0	0	0	0	54.9	119.3	79	124
P19804	Nme2	nucleoside diphosphate kinase b [OS=Rattus norvegicus]	0.756	0.709	0.923	0.885	0.859	0.726	High	Master Protein	0	50.143	62	8	47	8	1	152	17.3	7.44	92.46	8	cell organization and biogenesis;cellular homeostasis;metabolic process;regulation of biological process;response to stimulus	cytoplasm;cytosol;membrane;mitochondrion;nucleus	catalytic activity;metal ion binding;nucleotide binding;protein binding	Pf00334	83782	ENSRNOG00000002671.3	10	Purine metabolism; Metabolic pathways; Pyrimidine metabolism	WP146	Nucleotide Metabolism	0	0.087871	0.0818698	0.0711933	0.20869	0.0345628	0.0221913	8.59	2.77	2.1	9.26	2.79	3.7	121.5	91.9	88.5	104
P19939	Apoc1; NEWGENE_2134	Apolipoprotein C-I [OS=Rattus norvegicus]	0.714	0.858	0.67	0.736	0.756	0.955	High	Master Protein	0.008	4.431	20	2	2	2	1	88	9.9	9.09	4.53	2	cell organization and biogenesis;metabolic process;regulation of biological process;transport	endoplasmic reticulum;extracellular	enzyme regulator activity	Pf04691	25292; 108348160	ENSRNOG00000018426.6	1		WP632; WP145	Cholesterol metabolism; Statin Pathway	0							0	0	0	0	0	0	122.1	87.1	104.7	81.7
P19944	Rplp1; LOC100360522	60S acidic ribosomal protein P1 [OS=Rattus norvegicus]	0.781	0.868	0.898	0.694	0.765	0.806	High	Master Protein	0.001	7.719	14	1	4	1	1	114	11.5	4.32	4.92	1	metabolic process;regulation of biological process;response to stimulus	ribosome	enzyme regulator activity;structural molecule activity	Pf00428	140661; 100360522	ENSRNOG00000013874.5	8; 17	Ribosome	WP30	Cytoplasmic Ribosomal Proteins	0							0	0	0	0	0	0	124.6	97.3	108.1	111.9
P19945	Rplp0	60S acidic ribosomal protein P0 [OS=Rattus norvegicus]	0.912	0.928	0.968	0.971	0.974	1	High	Master Protein	0	29.648	32	7	14	7	1	317	34.2	6.25	38.43	7	response to stimulus;transport	cytoplasm;cytosol;endoplasmic reticulum;membrane;nucleus;ribosome	RNA binding;structural molecule activity	Pf00428, Pf00466	64205	ENSRNOG00000001148.6	12	Ribosome			0							8.42	11.59	17.57	8.91	17.19	22.3	103.5	94.4	96.1	100.2
P20059	Hpx	Hemopexin [OS=Rattus norvegicus]	1.07	1.115	1.643	1.714	1.368	1.141	High	Master Protein	0	41.429	21	10	83	10	1	460	51.3	7.65	149.18	10	cellular homeostasis;metabolic process;regulation of biological process;transport	extracellular	metal ion binding;transporter activity	Pf00045	58917	ENSRNOG00000018257.5	1				0	0.246862	0.616656	0.0236811	0.0140886	0.0486165	0.0718134	5.59	18.89	18.32	14.97	6.58	6.65	78.6	92.7	87.7	129.2
P20069	Pmpca	Mitochondrial-processing peptidase subunit alpha [OS=Rattus norvegicus]	0.826	0.876	0.955	0.853	0.938	0.975	High	Master Protein	0	25.553	12	6	15	6	1	524	58.6	8.09	31.56	6	metabolic process	membrane;mitochondrion;organelle lumen	catalytic activity;metal ion binding	Pf00675, Pf05193	296588		3				0	0.00918278	0.058864	0.354019	0.0313275	0.625231	0.697506	2.25	0.88	9.15	1.48	9.34	10.38	109.6	92.3	94.3	104.7
P20070-2	Cyb5r3	Isoform 2 of NADH-cytochrome b5 reductase 3 [OS=Rattus norvegicus]	0.803	0.823	1.106	1.017	0.946	0.91	High	Master Protein	0	43.476	36	7	28	7	1	307	34.8	8.38	50.85	7	metabolic process	endoplasmic reticulum;membrane;mitochondrion	catalytic activity;nucleotide binding	Pf00175, Pf00970	25035		7				0	0.610669	0.256184	0.403823	0.726437	0.725279	0.442207	4.48	22.96	23.11	23.62	23.23	22.4	104.9	91.6	86.4	116.1
P20171	Hras	GTPase HRas [OS=Rattus norvegicus]	0.809	0.956	0.834	0.915	0.976	1.124	High	Master Protein	0	8.927	15	3	5	3	1	189	21.3	5.31	6.81	3	cell death;cell organization and biogenesis;cell proliferation;defense response;regulation of biological process;response to stimulus;transport	Golgi;membrane	catalytic activity;nucleotide binding;protein binding	Pf00009, Pf00071, Pf02421, Pf03599, Pf08477	293621	ENSRNOG00000016611.7	1	Oxytocin signaling pathway; GnRH signaling pathway; Endometrial cancer; Tight junction; MAPK signaling pathway; Alcoholism; ErbB signaling pathway; Sphingolipid signaling pathway; B cell receptor signaling pathway; Viral carcinogenesis; Apoptosis; Neurotrophin signaling pathway; Axon guidance; Gap junction; Glioma; Longevity regulating pathway; Hepatitis B; AGE-RAGE signaling pathway in diabetic …	WP505; WP439; WP294; WP147; WP94; WP73; WP5; WP1279; WP1299; WP446; WP319; WP188; WP135; WP74; WP44; WP2376	TGF Beta Signaling Pathway; Insulin Signaling; p38 MAPK Signaling Pathway (BioCarta); Kit Receptor Signaling Pathway; Signaling of Hepatocyte Growth Factor Receptor; G Protein Signaling Pathways; EGFR1 Signaling Pathway; Estrogen signaling; ErbB signaling pathway; MAPK Cascade; IL-3 Signaling Pathway; Focal Adhesion; IL-6 Signaling Pathway; Integrin-mediated cell adhesion; IL-5 Signaling Pathway;…	0							0.16	9.93	13.95	18.26	13.61	15.49	105.4	85.3	100.8	87.9
P20280	Rpl21	60S ribosomal protein L21 [OS=Rattus norvegicus]	0.962	1.07	0.921	1.01	1.058	1.551	Medium	Master Protein	0.011	2.74	7	1	1	1	1	160	18.5	10.4	3.03	1	metabolic process	membrane;ribosome	RNA binding;structural molecule activity	Pf01157	79449		12	Ribosome			0							0	0	0	0	0	0	93.3	89.8	99.8	85.9
P20291	Alox5ap	Arachidonate 5-lipoxygenase-activating protein [OS=Rattus norvegicus]	0.774	0.658	0.963	0.922	0.774	0.958	Medium	Master Protein	0.011	3.252	8	1	2	1	1	161	18.1	8.46	5.8	1	cell organization and biogenesis;metabolic process;regulation of biological process;response to stimulus	cytosol;endoplasmic reticulum;membrane;nucleus	antioxidant activity;catalytic activity;enzyme regulator activity;protein binding	Pf01124	29624	ENSRNOG00000000907.6	12	Fc epsilon RI signaling pathway	WP44; WP293	IL-5 Signaling Pathway; Eicosanoid Synthesis	0							6.88	7.73	31.09	3.87	0.77	13.5	118.4	91.7	77.9	114.1
P20650	Ppm1a	Protein phosphatase 1A [OS=Rattus norvegicus]	0.951	1.007	0.998	0.986	1.157	1.153	High	Master Protein	0	22.47	10	3	9	2	1	382	42.4	5.36	26.53	3	metabolic process;regulation of biological process;response to stimulus	cytoplasm;cytosol;membrane;nucleus	catalytic activity;metal ion binding;protein binding;signal transducer activity	Pf00481, Pf07830	24666		6	MAPK signaling pathway	WP358	MAPK signaling pathway	0	0.481439	0.499225	0.663786	0.989519	0.467029	0.647895	14.18	4.77	21.42	11.33	37.23	29.89	97.4	92.6	84	102.5
P20651	Ppp3cb	serine/threonine-protein phosphatase 2B catalytic subunit beta isoform [OS=Rattus norvegicus]	1.062	1.152	1.093	0.951	0.954	0.992	High	Master Protein	0	13.044	9	5	6	1	1	525	59.1	5.91	14.58	5	cell differentiation;cellular homeostasis;metabolic process;regulation of biological process;response to stimulus;transport	cytosol;membrane	catalytic activity;metal ion binding;protein binding	Pf00149	24675		15	Oxytocin signaling pathway; MAPK signaling pathway; Calcium signaling pathway; B cell receptor signaling pathway; Alzheimer's disease; Axon guidance; VEGF signaling pathway; Tuberculosis; T cell receptor signaling pathway; Natural killer cell mediated cytotoxicity; Glutamatergic synapse; Renin secretion; Oocyte meiosis; Amyotrophic lateral sclerosis (ALS); Glucagon signaling pathway; Amphetamine …	WP358	MAPK signaling pathway	0							0	0	0	0	0	0	95.6	101.5	110.2	104.5
P20759	Ighg; Ighg1	Ig gamma-1 chain C region [OS=Rattus norvegicus]	2.609	1.225	2.278	1.574	1.934	1.582	High	Master Protein	0	22.786	14	4	25	2	1	326	35.9	6.89	22.23	4	cell organization and biogenesis;defense response;metabolic process;regulation of biological process;response to stimulus		protein binding	Pf07654, Pf08205	299354	ENSRNOG00000030332.3	6				0							6.88	17.88	5.04	1.79	13.06	16.53	59.2	154.5	72.6	135
P20760	LOC679045	Ig gamma-2A chain C region [OS=Rattus norvegicus]	1.724	1.035	1.625	1.077	1.609	1.597	High	Master Protein	0	42.667	22	6	50	4	1	322	35.2	7.68	87.19	6	cell organization and biogenesis;defense response;metabolic process;regulation of biological process;response to stimulus		protein binding	Pf07654	679045		6				3	0.0803952	0.822938	0.203955	0.811434	0.230732	0.017401	39.21	30.74	3.09	47.12	48.29	15.73	78.9	133.5	81.7	102.8
P20761	Igh-1a; Igh-6	Ig gamma-2b chain C region [OS=Rattus norvegicus]	1.278	0.971	1.975	1.527	1.807	1.508	High	Master Protein	0	16.002	15	4	18	4	1	333	36.5	7.64	11.44	4	cell organization and biogenesis;defense response;metabolic process;regulation of biological process;response to stimulus		protein binding	Pf07654	299357	ENSRNOG00000048402.2	6				0							9.09	9.92	6.81	1.67	0.1	1.77	70.5	90.1	68.4	139.2
P20762	LOC362795	Ig gamma-2C chain C region [OS=Rattus norvegicus]	0.356	0.453	0.532	0.809	0.549	0.517	Medium	Master Protein	0.026	1.95	5	1	1	1	1	329	36.5	8.22	2.06	1				Pf07654, Pf08205	362795		6				0							0	0	0	0	0	0	173.6	61.9	78.7	92.4
P20767		Ig lambda-2 chain C region [OS=Rattus norvegicus]	1.317	0.819	2.118	1.216	1.805	1.295	High	Master Protein	0.004	5.764	14	2	9	2	1	104	11.3	5.99	21.27	2	cell organization and biogenesis;defense response;metabolic process;regulation of biological process;response to stimulus		protein binding	Pf07654, Pf08205, Pf13927		ENSRNOG00000050000.2	11				0	0.0882973	0.180262	0.0437358	0.0870299	0.0661233	0.0411677	7.81	16.36	34.1	7.67	11.56	3.16	77	114.7	61.6	163.1
P20788	Uqcrfs1	cytochrome b-c1 complex subunit Rieske, mitochondrial [OS=Rattus norvegicus]	0.921	0.97	0.954	0.923	1.039	0.866	High	Master Protein	0	100.608	46	12	199	12	1	274	29.4	8.87	570.81	12	metabolic process;response to stimulus;transport	membrane;mitochondrion	catalytic activity;metal ion binding;protein binding;transporter activity	Pf00355, Pf02921, Pf09165	291103	ENSRNOG00000018281.6	17	Alzheimer's disease; Oxidative phosphorylation; Metabolic pathways; Parkinson's disease; Non-alcoholic fatty liver disease (NAFLD); Cardiac muscle contraction; Huntington's disease	WP59	Electron Transport Chain	0	0.021835	0.0271907	0.322227	0.00803624	0.119427	0.00325898	0.71	0.65	1.8	0.84	1.88	0.98	103.9	95.9	100.1	99.8
P21139	Man2c1	alpha-mannosidase 2C1 [OS=Rattus norvegicus]	0.846	0.853	0.926	0.886	0.941	1.056	High	Master Protein	0	14.416	4	4	7	4	1	1040	115.9	6.38	18.06	4	metabolic process	cytoplasm;endoplasmic reticulum;vacuole	catalytic activity;metal ion binding	Pf01074, Pf07748, Pf09261	246136		8	Other glycan degradation			0							9.5	2.56	4.37	14.49	10.55	11.66	108.4	91.7	92.5	100.4
P21396	Maoa	Amine oxidase [flavin-containing] A [OS=Rattus norvegicus]	1.318	1.236	1.585	1.37	1.074	1.387	High	Master Protein	0	69.51	28	11	37	11	1	526	59.5	7.93	86.66	11	metabolic process	membrane;mitochondrion	catalytic activity;nucleotide binding	Pf01593, Pf13450	29253		X		WP173; WP323	Oxidative Stress; Biogenic Amine Synthesis	0	0.0740275	0.024068	0.0117882	0.0220619	0.0998733	0.00634959	17.6	0.47	4.33	4.15	2.59	1.11	80.4	105.9	96.2	123.5
P21531	Rpl3	60S ribosomal protein L3 [OS=Rattus norvegicus]	1.365	1.141	1.166	1.071	0.995	1.435	High	Master Protein	0.002	6.652	6	3	4	3	1	403	46.1	10.21	4.12	3	cell organization and biogenesis;metabolic process;response to stimulus	cytoplasm;cytosol;nucleus;ribosome	RNA binding;structural molecule activity	Pf00297	300079	ENSRNOG00000016896.8	7	Ribosome	WP30	Cytoplasmic Ribosomal Proteins	0							24.31	26.83	4.14	15.58	0.21	9.52	85.4	116.6	97.5	99.6
P21533	Rpl6	60S ribosomal protein L6 [OS=Rattus norvegicus]	1.157	1.171	1.059	1.004	1.133	1.271	High	Master Protein	0	43.766	34	10	41	10	1	298	33.5	10.74	89.34	10	cell organization and biogenesis;metabolic process	membrane;nucleus;ribosome	protein binding;RNA binding;structural molecule activity	Pf01159, Pf03868	117042	ENSRNOG00000025936.5	12	Ribosome	WP30; WP457	Cytoplasmic Ribosomal Proteins; TNF-alpha NF-kB Signaling Pathway	0	0.233929	0.135702	0.3579	0.457938	0.30952	0.0800536	11.82	13.66	11.46	2.53	7.64	18.01	91.3	99	106.8	97.6
P21571	Atp5j	ATP synthase-coupling factor 6, mitochondrial [OS=Rattus norvegicus]	0.898	0.807	0.947	0.892	0.875	0.673	High	Master Protein	0	45.711	46	6	58	6	1	108	12.5	9.44	141.77	6	metabolic process;transport	membrane;mitochondrion	catalytic activity;transporter activity	Pf05511	94271	ENSRNOG00000001551.4	11	Alzheimer's disease; Oxidative phosphorylation; Metabolic pathways; Parkinson's disease; Huntington's disease	WP59; WP1283	Electron Transport Chain; Oxidative phosphorylation	0	0.0566969	0.0610149	0.273313	0.0722725	0.226198	0.135344	0.7	8.19	2.2	5.82	2.62	15.13	115.9	104.4	86.3	108.2
P21588	Nt5e	5'-nucleotidase [OS=Rattus norvegicus]	1.066	1.002	1.191	1.24	1.333	1.321	High	Master Protein	0	16.219	8	4	12	4	1	576	63.9	6.98	23.73	4	metabolic process;regulation of biological process;response to stimulus	cell surface;cytosol;membrane	catalytic activity;metal ion binding;nucleotide binding	Pf00149, Pf02872, Pf09587	58813		8				0	0.657126	0.540964	0.0190942	0.108953	0.0063278	0.00284654	6.13	5.46	4.9	8.45	5.12	3.42	84	87	90.3	102.6
P21670	Psma4	Proteasome subunit alpha type-4 [OS=Rattus norvegicus]	0.923	0.816	0.957	0.928	0.933	0.977	High	Master Protein	0	9.541	10	3	12	3	1	261	29.5	7.72	20.14	3	metabolic process	cytoplasm;cytosol;nucleus;proteasome	catalytic activity	Pf00227, Pf10584	29671	ENSRNOG00000013493.6	8	Proteasome	WP302	Proteasome Degradation	0	0.176468	0.103663	0.73694	0.0117027	0.875187	0.625996	6.43	0.47	8.24	1.27	8.38	21.33	107.2	98.2	88.4	104.2
P21708-2	Mapk3	Isoform 2 of Mitogen-activated protein kinase 3 [OS=Rattus norvegicus]	1.034	1.042	1.038	1.024	1.255	1.064	High	Master Protein	0	17.61	18	7	16	6	1	406	45.7	7.06	23.24	7	cell communication;cell death;cell differentiation;cell organization and biogenesis;cellular homeostasis;metabolic process;regulation of biological process;response to stimulus;transport	cytoplasm;cytoskeleton;cytosol;endosome;Golgi;membrane;mitochondrion;nucleus	catalytic activity;nucleotide binding;protein binding;signal transducer activity	Pf00069, Pf01636, Pf07714	50689		1		WP5; WP1281; WP505; WP439; WP358; WP351; WP199; WP94; WP1312; WP8; WP1284; WP569; WP446; WP375; WP355; WP319; WP135; WP44; WP1309	EGFR1 Signaling Pathway; Hypothetical Network for Drug Addiction; TGF Beta Signaling Pathway; Insulin Signaling; MAPK signaling pathway; Regulation of Actin Cytoskeleton; Delta-Notch Signaling Pathway; Signaling of Hepatocyte Growth Factor Receptor; Signal Transduction of S1P; IL-9 Signaling Pathway; EPO Receptor Signaling; IL-2 Signaling Pathway; MAPK Cascade; Wnt Signaling Pathway NetPath; IL-1…	1	0.10074	0.178299	0.225795	0.859317	0.230174	0.157892	2.2	5.03	3.53	1.52	28.09	1.66	92.7	97.3	100.2	100.8
P21807	Prph	Peripherin [OS=Rattus norvegicus]	1.873	1.36	1.481	1.412	1.499	2.2	High	Master Protein	0	76.514	36	15	54	12	1	468	53.5	5.47	131.74	15	cell organization and biogenesis	membrane	protein binding;structural molecule activity	Pf00038, Pf04732	24688		7				0	0.0195387	0.0887652	0.242552	0.249159	0.311498	0.059018	6.68	14.23	32.31	17.71	7.28	15.78	65	127.2	90.5	96.2
P21913	Sdhb	Succinate dehydrogenase [ubiquinone] iron-sulfur subunit, mitochondrial [OS=Rattus norvegicus]	0.799	0.813	0.958	0.95	1.004	0.759	High	Master Protein	0	71.699	32	12	92	12	1	282	31.8	8.68	223.61	12	metabolic process;transport	membrane;mitochondrion	catalytic activity;metal ion binding	Pf13085, Pf13183, Pf13534	298596	ENSRNOG00000007967.7	5	Alzheimer's disease; Citrate cycle (TCA cycle); Oxidative phosphorylation; Metabolic pathways; Parkinson's disease; Non-alcoholic fatty liver disease (NAFLD); Huntington's disease; Carbon metabolism	WP347; WP59	TCA Cycle; Electron Transport Chain	0	0.036303	0.0203311	0.225153	0.0602489	0.962229	0.0440116	5.09	0.76	1.63	1.5	2.24	8.46	110.9	87	92.7	108
P22002-1	Cacna1c	Voltage-dependent L-type calcium channel subunit alpha-1C [OS=Rattus norvegicus]	0.983	1.025	1.155	0.759	0.906	0.879	High	Master Protein	0	10.133	2	4	4	4	1	2169	243.3	7.01	7.28	4	cell communication;cellular homeostasis;regulation of biological process;response to stimulus;transport	cytoplasm;membrane;nucleus	metal ion binding;protein binding;transporter activity	Pf00520, Pf06670, Pf08016, Pf08763	24239		4	Oxytocin signaling pathway; GnRH signaling pathway; MAPK signaling pathway; Calcium signaling pathway; Adrenergic signaling in cardiomyocytes; Alzheimer's disease; Retrograde endocannabinoid signaling; cAMP signaling pathway; Glutamatergic synapse; Renin secretion; Cholinergic synapse; Taste transduction; GABAergic synapse; Circadian entrainment; Aldosterone synthesis and secretion; Amphetamine a…	WP326	Calcium Regulation in the Cardiac Cell	0							0	0	0	0	0	0	102.8	101	105.3	118.6
P22062	Pcmt1	protein-L-isoaspartate(D-aspartate) O-methyltransferase [OS=Rattus norvegicus]	0.859	0.891	1.052	0.925	0.875	0.913	High	Master Protein	0	21.656	20	5	14	5	1	227	24.6	7.68	21.59	5	metabolic process;regulation of biological process;response to stimulus	cytoplasm;cytosol;membrane	catalytic activity;protein binding	Pf01135, Pf01209, Pf05175, Pf06325, Pf08241, Pf12847, Pf13489, Pf13659, Pf13847	25604		1				0	0.185289	0.171857	0.728782	0.110627	0.26871	0.120365	13.08	2.1	8.09	2.95	12.03	3.74	104.5	97.3	93.1	109.7
P22072	Hsd3b; Hsd3b3	3 beta-hydroxysteroid dehydrogenase/Delta 5-->4-isomerase type 2 [OS=Rattus norvegicus]	1.173	1.123	1.244	1.162	1.189	1.332	Medium	Master Protein	0.011	3.31	4	1	1	1	1	373	42.3	8.88	0	1	metabolic process	endoplasmic reticulum;membrane;mitochondrion	catalytic activity	Pf00106, Pf01073, Pf01370, Pf02719, Pf03435, Pf04321, Pf05368, Pf07993, Pf08659, Pf13460	682974		2	Ovarian steroidogenesis; Metabolic pathways; Steroid hormone biosynthesis; Aldosterone synthesis and secretion			0							0	0	0	0	0	0	82.6	96.9	92.8	102.8
P22509	Fbl	rRNA 2'-O-methyltransferase fibrillarin [OS=Rattus norvegicus]							Medium	Master Protein	0.037	1.795	4	1	1	1	1	327	34.2	10.24	2.06	1	cell differentiation;cell organization and biogenesis;metabolic process	chromosome;membrane;nucleus	catalytic activity;protein binding;RNA binding	Pf01135, Pf01269, Pf13847	292747	ENSRNOG00000019229.4	1	Ribosome biogenesis in eukaryotes	WP457	TNF-alpha NF-kB Signaling Pathway	0
P22734-1	Comt	Catechol O-methyltransferase [OS=Rattus norvegicus]	1.143	1.157	1.126	1.088	1.152	1.278	High	Master Protein	0	13.086	12	3	10	3	1	264	29.6	5.66	9.08	3	cell communication;metabolic process;regulation of biological process;response to stimulus	cytoplasm;cytosol;membrane;mitochondrion	catalytic activity;metal ion binding	Pf01596, Pf12847, Pf13578, Pf13659	24267	ENSRNOG00000001889.7	11	Tyrosine metabolism; Metabolic pathways; Steroid hormone biosynthesis; Dopaminergic synapse	WP1302; WP1282; WP323; WP1286	Estrogen metabolism; Methylation; Biogenic Amine Synthesis; Metapathway biotransformation	0	0.188753	0.185605	0.224889	0.432785	0.229195	0.265912	11.06	16.07	6.53	3.25	18.25	34.97	89.5	92.7	92.3	100.8
P22791	Hmgcs2	Hydroxymethylglutaryl-CoA synthase, mitochondrial [OS=Rattus norvegicus]	0.974	1.057	1.15	1.082	1.097	1.205	High	Master Protein	0	16.976	9	4	12	4	1	508	56.9	8.68	15.5	4	metabolic process;response to stimulus	membrane;mitochondrion;organelle lumen	catalytic activity	Pf01154, Pf08540, Pf08545	24450		2		WP349	Synthesis and Degradation of Ketone Bodies	0	0.916348	0.924979	0.219838	0.599554	0.427511	0.99755	45.49	12.01	9.25	32	18.18	44.27	90	87.6	95.1	120.4
P22985	Xdh	Xanthine dehydrogenase/oxidase [OS=Rattus norvegicus]	0.957	0.889	1.264	1.139	1.114	1.693	High	Master Protein	0	31.117	7	10	16	9	1	1331	146.1	7.25	25.63	10	metabolic process;regulation of biological process;response to stimulus;transport	cytoplasm;cytosol;endoplasmic reticulum;extracellular	catalytic activity;metal ion binding;nucleotide binding;protein binding	Pf00941, Pf01315, Pf01799, Pf02738, Pf03450, Pf11715	497811		6	Purine metabolism; Drug metabolism - other enzymes; Caffeine metabolism; Metabolic pathways; Peroxisome	WP1310; WP1311; WP173	Selenium Micronutrient Network; Folic Acid Network; Oxidative Stress	1	0.999435	0.229013	0.0788306	0.0384549	0.0862459	0.20677	2.31	13.84	0.51	0.79	3.95	44.03	91.6	87.6	71.8	98.6
P23347	Slc4a2	Anion exchange protein 2 [OS=Rattus norvegicus]	1.361	1.395	1.204	0.861	1.162	1.594	Medium	Master Protein	0.022	2.088	1	1	1	1	1	1234	136.6	6.1	0	1	cellular homeostasis;transport	membrane	protein binding;transporter activity	Pf00955, Pf07565	24780	ENSRNOG00000014347.5	4	Pancreatic secretion; Gastric acid secretion; Salivary secretion; Bile secretion			0							0	0	0	0	0	0	84.5	115	117.9	101.8
P23358	Rpl12; LOC102555453	60S ribosomal protein L12 [OS=Rattus norvegicus]	0.907	0.848	1.085	0.986	1.01	0.945	High	Master Protein	0	11.322	10	1	3	1	1	165	17.8	9.42	8.92	1	cell organization and biogenesis;metabolic process;regulation of biological process	cytoplasm;membrane;nucleus;ribosome	RNA binding;structural molecule activity	Pf00298, Pf03946	499782; 102555453	ENSRNOG00000028993.1	3; X	Ribosome			0							0	0	0	0	0	0	103.6	93.9	87.8	112.4
P23457	Akr1c14	3-alpha-hydroxysteroid dehydrogenase [OS=Rattus norvegicus]	1.064	1.111	1.141	1.021	1.252	1.247	Medium	Master Protein	0.017	2.277	4	1	1	1	1	322	37	7.09	2.14	1	metabolic process	cytoplasm	catalytic activity	Pf00248	191574	ENSRNOG00000017672.7	17		WP305	Glucocorticoid Metabolism	0							0	0	0	0	0	0	89.2	94.9	99.1	101.8
P23514	Copb1	Coatomer subunit beta [OS=Rattus norvegicus]	1.162	0.943	1.181	0.922	0.869	1.111	High	Master Protein	0.002	7.139	2	2	3	2	1	953	106.9	5.96	7.09	2	transport	cytoplasm;cytosol;endoplasmic reticulum;Golgi;membrane	protein binding;structural molecule activity	Pf01602, Pf07718, Pf14806	114023	ENSRNOG00000057623.1	1				0							0	0	0	0	0	0	96.8	112.4	91.2	114.3
P23562-1	Slc4a1	Band 3 anion transport protein [OS=Rattus norvegicus]	0.983	0.839	0.756	0.843	0.626	1.094	High	Master Protein	0	36.8	13	10	28	10	1	927	103.1	5.41	57.84	10	cell organization and biogenesis;cellular homeostasis;regulation of biological process;response to stimulus;transport	cell surface;cytoskeleton;membrane	protein binding;transporter activity	Pf00955, Pf07565	24779		10	Collecting duct acid secretion			0	0.751888	0.0471766	0.148315	0.004152	0.11352	0.143536	5.81	2.61	9.23	0.12	0.48	7.77	112.2	117.1	92.5	84.8
P23565	Ina	alpha-internexin [OS=Rattus norvegicus]	1.58	1.141	1.268	1.115	1.362	1.873	High	Master Protein	0	8.794	4	2	12	1	1	505	56.1	5.22	29.99	2	cell differentiation;cell organization and biogenesis;development;regulation of biological process	cytoskeleton;membrane	protein binding;structural molecule activity	Pf00038, Pf04732, Pf10186	24503		1				0							0	0	0	0	0	0	75.3	119	86	95.5
P23680	Apcs	Serum amyloid P-component [OS=Rattus norvegicus]							Medium	Master Protein	0.01	3.183	5	1	1	1	1	228	26.2	5.69	2.69	1	cell organization and biogenesis;defense response;regulation of biological process;response to stimulus	extracellular;nucleus	metal ion binding;protein binding	Pf00354, Pf13385	29339		13				0
P23693	Tnni3	Troponin I, cardiac muscle [OS=Rattus norvegicus]	0.809	0.806	0.993	0.972	0.993	0.778	High	Master Protein	0	95.995	36	10	374	10	1	211	24.1	9.55	836.27	10	cell differentiation;cellular homeostasis;regulation of biological process;response to stimulus	cytoplasm	metal ion binding;protein binding	Pf00992	29248	ENSRNOG00000018250.5	1	Adrenergic signaling in cardiomyocytes; cAMP signaling pathway; Dilated cardiomyopathy; Cardiac muscle contraction; Hypertrophic cardiomyopathy (HCM)	WP316	Striated Muscle Contraction	0	0.0272272	0.0573915	0.523374	0.535142	0.42353	0.0188673	3.82	7.25	3.64	3.41	2.01	1.28	110.6	91.5	89.1	108
P23711	Hmox2	Heme oxygenase 2 [OS=Rattus norvegicus]	0.898	0.91	1.025	0.833	0.895	0.922	Medium	Master Protein	0.013	2.473	4	1	1	1	1	315	35.7	5.49	0	1	metabolic process;response to stimulus	endoplasmic reticulum;membrane	catalytic activity;metal ion binding;protein binding	Pf01126	79239	ENSRNOG00000003773.6	10	Mineral absorption; Porphyrin and chlorophyll metabolism			0							0	0	0	0	0	0	107.2	96.2	97.5	109.9
P23764	Gpx3	Glutathione peroxidase 3 [OS=Rattus norvegicus]	1.312	1.034	1.492	1.166	1.154	1.378	High	Master Protein	0	18.743	15	3	16	3	1	226	25.4	8.12	34.33	3	cell organization and biogenesis;metabolic process;response to stimulus	extracellular	antioxidant activity;catalytic activity	Pf00255	64317		10	Arachidonic acid metabolism; Glutathione metabolism; Thyroid hormone synthesis	WP1293; WP173; WP1310; WP469; WP1311	Selenium metabolism Selenoproteins; Oxidative Stress; Selenium Micronutrient Network; Glutathione metabolism; Folic Acid Network	0	0.0568142	0.654149	0.11441	0.214194	0.0434008	0.111945	16.44	3.73	1.23	0.48	7.05	25.76	81.2	115.3	81.8	118
P23928	Cryab	Alpha-crystallin B chain [OS=Rattus norvegicus]	1.302	1.407	1.292	1.302	1.174	1.241	High	Master Protein	0	54.154	38	7	76	7	1	175	20.1	7.33	189.03	7	cell death;cell organization and biogenesis;metabolic process;regulation of biological process;response to stimulus	cell surface;cytoplasm;cytoskeleton;cytosol;Golgi;membrane;mitochondrion;nucleus	metal ion binding;protein binding;structural molecule activity	Pf00011, Pf00525	25420	ENSRNOG00000010524.6	8	Longevity regulating pathway - multiple species; Protein processing in endoplasmic reticulum			0	0.0180848	0.00741047	0.0173945	0.000421461	0.0815883	0.0750258	4.93	5.54	1.45	1.06	12.14	0.51	80	98.7	111.9	106.2
P23965	Eci1	Enoyl-CoA delta isomerase 1, mitochondrial [OS=Rattus norvegicus]	0.888	0.975	0.959	1.021	1.007	0.76	High	Master Protein	0	87.034	36	10	113	10	1	289	32.2	9.54	254.32	10	metabolic process	membrane;mitochondrion;organelle lumen	catalytic activity;protein binding	Pf00378	29740		10		WP419; WP1307; WP418	Mitochondrial LC-Fatty Acid Beta-Oxidation; Fatty Acid Beta Oxidation; Beta Oxidation of Unsaturated Fatty Acids	0	0.0471631	0.884536	0.179994	0.465664	0.391517	0.0282878	1.89	7.02	1.99	6.17	0.83	0.4	103.6	95.4	106.5	99.4
P24049	Rpl17	60S ribosomal protein L17 [OS=Rattus norvegicus]	1.31	1.495	1.072	1.045	1.01	1.092	High	Master Protein	0	8.084	19	3	4	3	1	184	21.4	10.18	7.39	3	cell communication;metabolic process;regulation of biological process;response to stimulus	nucleus;ribosome	RNA binding;structural molecule activity	Pf00237	291434		18	Ribosome	WP30	Cytoplasmic Ribosomal Proteins	0							38.41	48.97	5.64	1.78	11.63	8.52	87.5	114.6	130.8	93.8
P24050	Rps5	40S ribosomal protein S5 [OS=Rattus norvegicus]	0.931	0.996	1.172	0.966	1.08	1.092	High	Master Protein	0	10.327	13	3	13	3	1	204	22.9	9.64	25.36	3	cell organization and biogenesis;metabolic process;regulation of biological process	membrane;ribosome	protein binding;RNA binding;structural molecule activity	Pf00177	25538		1		WP30	Cytoplasmic Ribosomal Proteins	0	0.772256	0.636718	0.105916	0.433702	0.325443	0.355105	0.79	25.06	1.08	6.46	6.76	17.67	94.9	92.5	94.5	111.2
P24051	Rps27l	40S ribosomal protein S27-like [OS=Rattus norvegicus]	0.831	1.046	0.912	0.859	1.066	0.963	Medium	Master Protein	0.028	1.91	15	1	1	1	1	84	9.5	9.45	0	1	cell organization and biogenesis;metabolic process;regulation of biological process;response to stimulus	nucleus;ribosome	enzyme regulator activity;metal ion binding;RNA binding;structural molecule activity;translation regulator activity	Pf01667	681429	ENSRNOG00000050473.2	8	Ribosome			0							0	0	0	0	0	0	105.6	87.8	110.5	96.3
P24090	Ahsg	Alpha-2-HS-glycoprotein [OS=Rattus norvegicus]	0.764	0.687	0.738	0.7	0.742	1.47	High	Master Protein	0.002	7.388	4	2	9	2	1	352	38	6.51	14.06	2	cell organization and biogenesis;defense response;regulation of biological process;response to stimulus	extracellular;Golgi	enzyme regulator activity	Pf00031	25373		11		WP360	Acetylcholine Synthesis	0							5.45	1.49	6.23	7.24	1.39	86.39	116	88.7	79.7	85.6
P24155	Thop1	thimet oligopeptidase [OS=Rattus norvegicus]	0.901	0.898	0.901	0.941	0.962	1.002	High	Master Protein	0	25.437	14	8	13	8	1	687	78.3	5.94	20.92	8	metabolic process;regulation of biological process;response to stimulus	cytoplasm	catalytic activity;metal ion binding	Pf01432	64517	ENSRNOG00000019924.6	7	Renin-angiotensin system; African trypanosomiasis			0	0.0188705	0.00223808	0.302569	0.196216	0.45508	0.852547	2.83	0.43	14.15	0.67	12.04	11.06	106.3	95.7	95.8	95.7
P24268	Ctsd	Cathepsin D [OS=Rattus norvegicus]	0.993	0.823	1.114	0.848	0.927	0.955	High	Master Protein	0	22.94	15	6	25	6	1	407	44.7	7.09	41.83	6	cell organization and biogenesis;metabolic process;response to stimulus	extracellular;membrane;mitochondrion;vacuole	catalytic activity	Pf00026, Pf07966, Pf14541, Pf14543	171293		1				0	0.461483	0.0828658	0.250487	0.0432097	0.0753046	0.283102	3.67	10.01	6.01	0.41	1.35	2.58	105	104.2	86.4	117
P24329	Tst	thiosulfate sulfurtransferase [OS=Rattus norvegicus]	0.954	0.837	0.853	0.944	0.926	0.974	High	Master Protein	0	42.153	28	7	42	7	1	297	33.4	7.85	83.96	7	cell differentiation;cell organization and biogenesis;metabolic process;transport	membrane;mitochondrion;organelle lumen	catalytic activity;RNA binding	Pf00581	25274	ENSRNOG00000000186.7	7	Metabolic pathways; Cysteine and methionine metabolism; Sulfur relay system; Sulfur metabolism			0	0.0606961	0.00833685	0.09482	0.21201	0.496131	0.952152	1.86	2.65	0.79	6.11	8.96	13.09	107	102.2	91.3	97.2
P24368	Ppib	peptidyl-prolyl cis-trans isomerase B [OS=Rattus norvegicus]	1.121	1.098	1.196	1.024	1.178	1.332	High	Master Protein	0	24.816	22	4	17	4	1	216	23.8	9.5	29.86	4	metabolic process;regulation of biological process;transport	endoplasmic reticulum;membrane;nucleus;organelle lumen	catalytic activity;protein binding;RNA binding	Pf00160	64367	ENSRNOG00000016781.7	8				0	0.202589	0.810916	0.0818413	0.987318	0.338884	0.0562361	7.49	13.93	12.23	16.91	30.28	5.27	88	98.6	96.6	105.9
P24473	Gstk1	Glutathione S-transferase kappa 1 [OS=Rattus norvegicus]	0.969	0.886	0.973	0.974	1.168	0.949	High	Master Protein	0	24.382	39	7	15	7	1	226	25.5	9.07	26.62	7	cell differentiation;metabolic process	membrane;mitochondrion;organelle lumen	antioxidant activity;catalytic activity;protein binding	Pf01323	297029	ENSRNOG00000016484.4	4	Chemical carcinogenesis; Metabolism of xenobiotics by cytochrome P450; Glutathione metabolism; Drug metabolism - cytochrome P450; Peroxisome	WP1286	Metapathway biotransformation	0	0.992832	0.0030535	0.324813	0.385687	0.433609	0.600631	4.76	0.91	3.56	5.64	18.38	35.69	98	105.3	87.7	94.8
P24483	Fdx1	Adrenodoxin, mitochondrial [OS=Rattus norvegicus]	0.91	0.905	1.094	1.076	1.25	0.976	High	Master Protein	0.009	3.973	5	1	3	1	1	188	20.1	5.88	2.4	1	metabolic process;regulation of biological process;response to stimulus;transport	mitochondrion;organelle lumen	catalytic activity;metal ion binding;protein binding		29189		8				0							2.31	3.38	3.47	3.63	13.95	5.22	97.6	88.8	88.3	106.7
P25093	Fah	Fumarylacetoacetase [OS=Rattus norvegicus]	1.097	0.896	1.117	1.008	1.167	1.423	High	Master Protein	0.002	7.414	6	2	6	2	1	419	45.9	7.17	12.81	2	metabolic process		catalytic activity;metal ion binding	Pf01557, Pf09298	29383		1	Tyrosine metabolism; Metabolic pathways			0	0.416278	0.649275	0.263375	0.447274	0.293644	0.409087	22.92	5.09	13.55	5.1	25.74	44.62	89.8	99.4	91.8	100.3
P25113	Pgam1	Phosphoglycerate mutase 1 [OS=Rattus norvegicus]	1.082	0.962	1.249	1.17	1.108	1.051	High	Master Protein	0	66.275	37	8	80	5	1	254	28.8	7.18	220.34	8	metabolic process;regulation of biological process	cytoplasm;cytosol;membrane;nucleus	catalytic activity;protein binding	Pf00300	24642	ENSRNOG00000050585.2	1	Glycolysis / Gluconeogenesis; Central carbon metabolism in cancer; Biosynthesis of amino acids; Metabolic pathways; Glycine, serine and threonine metabolism; Glucagon signaling pathway; Carbon metabolism	WP3916; WP337	Hexoses metabolism in proximal tubules; Glycolysis and Gluconeogenesis	0	0.104258	0.731968	0.0656189	0.0195826	0.140607	0.151704	3.93	41.52	12.59	5.08	5.81	3.57	88.3	104.4	84.9	112.7
P25235	Rpn2	Dolichyl-diphosphooligosaccharide--protein glycosyltransferase subunit 2 [OS=Rattus norvegicus]	1.144	0.974	1.108	0.951	1.091	1.515	High	Master Protein	0	13.285	7	4	8	4	1	631	69	5.97	14.67	4	metabolic process;response to stimulus	endoplasmic reticulum;membrane	catalytic activity	Pf05817	64701	ENSRNOG00000007492.7	3	Protein processing in endoplasmic reticulum; Metabolic pathways; N-Glycan biosynthesis	WP302	Proteasome Degradation	0	0.10945	0.633168	0.322274	0.709415	0.609735	0.057766	7.43	5.45	18.94	5.6	28.14	23.8	89.3	102.1	93.2	98.1
P25286	Atp6v0a1	V-type proton ATPase 116 kDa subunit a isoform 1 [OS=Rattus norvegicus]	0.997	0.862	0.851	1.114	0.843	1.132	High	Master Protein	0.004	5.342	2	2	3	2	1	838	96.3	6.47	8.06	2	cell organization and biogenesis;cellular homeostasis;metabolic process;regulation of biological process;transport	cytoplasm;cytosol;Golgi;membrane	catalytic activity;protein binding;transporter activity	Pf01496	29757		10	Synaptic vesicle cycle; Tuberculosis; Oxidative phosphorylation; Rheumatoid arthritis; Metabolic pathways; Collecting duct acid secretion; Lysosome; Phagosome	WP3881	Proximal Tubule Transporters	0							4.46	11.63	6.71	17.88	4.38	4.3	102.6	102.3	88.4	87.3
P25304-1	Agrn	Agrin [OS=Rattus norvegicus]	0.529	0.624	0.653	0.757	0.611	0.634	Medium	Master Protein	0.011	2.969	1	1	1	1	1	1959	208.5	6.15	3.05	1	cell communication;cell differentiation;cell organization and biogenesis;development;metabolic process;regulation of biological process;response to stimulus	cell surface;cytosol;extracellular;membrane	enzyme regulator activity;metal ion binding;protein binding	Pf00008, Pf00050, Pf00053, Pf00054, Pf01390, Pf02210, Pf07648	25592		5	ECM-receptor interaction			0							0	0	0	0	0	0	147.5	78.1	92	96.4
P25409	Gpt	Alanine aminotransferase 1 [OS=Rattus norvegicus]	0.81	0.796	0.801	0.62	0.914	0.821	High	Master Protein	0	16.008	7	4	10	4	1	496	55.1	6.46	21.2	4	metabolic process	cytoplasm	catalytic activity	Pf00155	81670	ENSRNOG00000033915.3	7	2-Oxocarboxylic acid metabolism; Biosynthesis of amino acids; Metabolic pathways; Arginine biosynthesis; Alanine, aspartate and glutamate metabolism; Carbon metabolism	WP104	Alanine and aspartate metabolism	0	0.0562211	0.0513247	0.0832857	0.0156395	0.270985	0.488086	8.73	4.45	4.96	0.14	11.02	2	119.6	99.3	91.5	92
P26284	Pdha1	Pyruvate dehydrogenase E1 component subunit alpha, somatic form, mitochondrial [OS=Rattus norvegicus]	0.807	0.761	0.862	0.775	0.827	0.748	High	Master Protein	0	139.223	41	17	201	16	1	390	43.2	8.19	478.29	17	metabolic process	mitochondrion;nucleus;organelle lumen	catalytic activity	Pf00676	29554		X		WP360; WP337; WP3916; WP347	Acetylcholine Synthesis; Glycolysis and Gluconeogenesis; Hexoses metabolism in proximal tubules; TCA Cycle	1	0.112107	0.0757319	0.187862	0.0897733	0.116386	0.0967186	5.94	4.07	6.63	7.62	2.26	3.17	120.8	97.5	92	104.1
P26376	Ifitm3	Interferon-induced transmembrane protein 3 [OS=Rattus norvegicus]	1.252	1.181	1.395	1.263	1.215	1.585	Medium	Master Protein	0.013	2.505	6	1	2	1	1	137	15	7.9	4.5	1	cell differentiation;defense response;regulation of biological process;response to stimulus;transport	cell surface;cytoplasm;endoplasmic reticulum;endosome;membrane;nucleus;vacuole		Pf04505	361673	ENSRNOG00000015078.7	1				0							14.39	5.28	10.14	17.91	9.4	16.98	80	100.1	94.5	111.5
P26453-1	Bsg	Basigin [OS=Rattus norvegicus]	0.844	0.835	1.043	1.14	1.191	0.936	High	Master Protein	0	19.446	8	3	12	3	1	388	42.4	5.4	31.68	3	cell organization and biogenesis;response to stimulus	membrane;mitochondrion	protein binding	Pf00047, Pf07679, Pf13895, Pf13927	25246	ENSRNOG00000008414.8	7		WP278	Matrix Metalloproteinases	0	0.0629231	0.515132	0.268879	0.191738	0.154502	0.651655	3.18	13.46	5.32	4.4	14.32	1.5	103	86.6	88.4	106.4
P26644	Apoh	Beta-2-glycoprotein 1 [OS=Rattus norvegicus]	1.019	0.715	1.066	0.85	0.928	1.257	High	Master Protein	0.004	5.811	3	1	6	1	1	297	33.2	8.22	16.27	1	coagulation;metabolic process;regulation of biological process;response to stimulus;transport	cell surface;cytoplasm;extracellular;membrane	enzyme regulator activity;protein binding	Pf00084, Pf09014	287774		10				0	0.724005	0.0551756	0.28684	0.175542	0.412647	0.22979	9.42	3.02	8.75	10.27	5.8	14.48	101.9	103	81.7	108.6
P26772	Hspe1	10 kDa heat shock protein, mitochondrial [OS=Rattus norvegicus]	0.843	0.794	0.948	0.905	0.933	0.734	High	Master Protein	0	56.889	75	8	94	8	1	102	10.9	8.92	230.83	8	cell differentiation;metabolic process;response to stimulus	cytoplasm;membrane;mitochondrion;organelle lumen	metal ion binding;nucleotide binding;protein binding;RNA binding	Pf00166	25462		9				0	0.280137	0.143306	0.435173	0.00215859	0.0420391	0.00432685	9.37	15.78	5.59	0.68	2.79	2.19	113.6	99.8	90.2	107.6
P27008	Parp1	Poly [ADP-ribose] polymerase 1 [OS=Rattus norvegicus]	1.142	1.086	1.092	1.056	1.018	1.158	High	Master Protein	0	15.04	6	4	5	4	1	1014	112.6	8.97	9.23	4	cell death;cell organization and biogenesis;metabolic process;regulation of biological process;response to stimulus	cytoplasm;membrane;mitochondrion;nucleus	catalytic activity;DNA binding;metal ion binding;nucleotide binding;protein binding;RNA binding	Pf00533, Pf00644, Pf00645, Pf02877, Pf05406, Pf08063	25591	ENSRNOG00000003084.5	13	Apoptosis; Base excision repair; NF-kappa B signaling pathway	WP89; WP656	FAS pathway and Stress induction of HSP regulation; p53 signal pathway	0							0	0	0	0	0	0	93.1	106.3	101.1	101.6
P27139	Ca2; Car2	Carbonic anhydrase 2 [OS=Rattus norvegicus]	1.015	0.829	0.903	0.94	0.883	1.087	High	Master Protein	0	17.299	12	3	18	3	1	260	29.1	7.4	30.32	3	cell differentiation;cellular homeostasis;metabolic process;regulation of biological process;response to stimulus;transport	cytoplasm;cytosol;membrane	catalytic activity;metal ion binding;protein binding	Pf00194	54231	ENSRNOG00000009629.6	2	Pancreatic secretion; Proximal tubule bicarbonate reclamation; Nitrogen metabolism; Collecting duct acid secretion; Gastric acid secretion; Bile secretion	WP3881; WP3882	Proximal Tubule Transporters; Thick Ascending Limb Transporters	0	0.400678	0.0803273	0.219283	0.205649	0.136388	0.80113	3.36	5.82	9.78	2.49	2.62	5.48	103.2	115	85.6	93.2
P27274	Cd59	CD59 glycoprotein [OS=Rattus norvegicus]	0.844	0.727	1.052	1.047	1.06	0.869	High	Master Protein	0.002	7.394	7	1	15	1	1	126	13.8	8.48	32.87	1	regulation of biological process;response to stimulus	cell surface;membrane	protein binding	Pf00021	25407	ENSRNOG00000042821.3	3	Complement and coagulation cascades; Hematopoietic cell lineage	WP547	Complement and Coagulation Cascades	0	0.138732	0.049358	0.0916937	0.00405083	0.0390492	0.228048	10.41	8.03	3.07	0.43	2.75	14.88	105.2	88.8	77.9	112.7
P27321	Cast	Calpastatin [OS=Rattus norvegicus]	1	0.99	1.099	0.901	1.087	1.205	High	Master Protein	0	15.555	8	4	8	4	1	713	77.3	5.2	17.97	4	cell differentiation;regulation of biological process	cytoplasm;cytosol;endoplasmic reticulum;membrane;nucleus	enzyme regulator activity;protein binding;RNA binding	Pf00748	25403		2				0	0.42674	0.389141	0.0490805	0.257007	0.110349	0.720898	0.23	1.49	5.39	13.52	4.61	11.39	97.1	93.7	92.8	104.5
P27605	Hprt1; LOC103689983	Hypoxanthine-guanine phosphoribosyltransferase [OS=Rattus norvegicus]	0.86	0.819	1.08	1.114	0.97	0.919	High	Master Protein	0	56.724	40	8	59	8	1	218	24.5	6.54	127.25	8	cell differentiation;cell organization and biogenesis;cell proliferation;metabolic process;regulation of biological process;response to stimulus	cytoplasm;cytosol	catalytic activity;metal ion binding;nucleotide binding;protein binding	Pf00156, Pf15610	24465; 103689983	ENSRNOG00000031367.4; ENSRNOG00000048561.2	X	Purine metabolism; Drug metabolism - other enzymes; Metabolic pathways	WP146	Nucleotide Metabolism	0	0.024888	0.0350248	0.331335	0.261767	0.745544	0.51145	1.39	6.47	12.13	2.37	4.63	18.12	105.5	91.9	84.5	113.9
P27615	Scarb2	Lysosome membrane protein 2 [OS=Rattus norvegicus]	1.011	0.949	1.283	1.133	1.106	1.069	Medium	Master Protein	0.011	2.959	3	1	1	1	1	478	54.1	5.01	3.22	1	regulation of biological process;transport	membrane;organelle lumen;vacuole	protein binding;receptor activity	Pf01130	117106	ENSRNOG00000002225.6	14	Lysosome			0							0	0	0	0	0	0	94	95	89.2	120.6
P27653	Mthfd1	C-1-tetrahydrofolate synthase, cytoplasmic [OS=Rattus norvegicus]	1.131	1.115	0.944	0.999	1.176	1.289	High	Master Protein	0	18.244	8	7	10	7	1	935	100.9	7.42	24.45	7	metabolic process;response to stimulus	cytoplasm;cytosol;membrane;mitochondrion	catalytic activity;nucleotide binding	Pf00763, Pf01268, Pf02882	64300		6	One carbon pool by folate; Metabolic pathways	WP1292	One Carbon Metabolism	0	0.167973	0.19168	0.483579	0.606657	0.326898	0.114406	14.24	3.76	7.02	5.13	9.7	3.53	90.1	102.8	100.4	89.2
P27791-1	Prkaca	cAMP-dependent protein kinase catalytic subunit alpha [OS=Rattus norvegicus]	0.958	0.941	0.837	0.893	0.897	1.067	High	Master Protein	0	13.425	10	4	11	4	1	351	40.6	8.65	21.03	4	cellular homeostasis;metabolic process;regulation of biological process;response to stimulus	cytoplasm;cytosol;Golgi;membrane;mitochondrion;nucleus	catalytic activity;metal ion binding;nucleotide binding;protein binding	Pf00069, Pf07714, Pf14531	25636		19		WP1488; WP1281; WP457; WP326; WP140; WP1308; WP1279; WP358; WP319; WP73	CFTR activity in the plasma membrane; Hypothetical Network for Drug Addiction; TNF-alpha NF-kB Signaling Pathway; Calcium Regulation in the Cardiac Cell; Myometrial Relaxation and Contraction Pathways; Endochondral Ossification; Estrogen signaling; MAPK signaling pathway; IL-3 Signaling Pathway; G Protein Signaling Pathways	0	0.935366	0.324771	0.10529	0.193643	0.201064	0.291196	4.18	10.7	10.96	9.5	6.76	9.15	104.9	105.7	94.8	92.4
P27867	Sord	Sorbitol dehydrogenase [OS=Rattus norvegicus]	0.961	0.875	1.082	1.064	1.135	1.159	High	Master Protein	0	19.856	17	5	10	5	1	357	38.2	7.44	21.16	5	cellular component movement;metabolic process;response to stimulus;transport	membrane;mitochondrion	catalytic activity;metal ion binding;nucleotide binding;protein binding	Pf00107, Pf02254, Pf08240, Pf12847, Pf13478	24788	ENSRNOG00000017291.6	3	Pentose and glucuronate interconversions; Metabolic pathways; Fructose and mannose metabolism	WP1303; WP3916	Polyol pathway; Hexoses metabolism in proximal tubules	0							21.7	0.73	4.29	4.42	9.38	18.9	96.7	93	84.7	104.7
P27881	Hk2	Hexokinase-2 [OS=Rattus norvegicus]	1.083	0.953	0.919	0.899	1.073	0.962	High	Master Protein	0	73.035	17	13	50	10	1	917	102.5	6.1	121.45	13	cell organization and biogenesis;cellular homeostasis;metabolic process;regulation of biological process;response to stimulus;transport	cytosol;membrane;mitochondrion	catalytic activity;nucleotide binding	Pf00349, Pf03727	25059	ENSRNOG00000006116.3	4	Glycolysis / Gluconeogenesis; Galactose metabolism; Central carbon metabolism in cancer; Starch and sucrose metabolism; Metabolic pathways; Amino sugar and nucleotide sugar metabolism; Fructose and mannose metabolism; HIF-1 signaling pathway; Carbohydrate digestion and absorption; Neomycin, kanamycin and gentamicin biosynthesis; Type II diabetes mellitus; Insulin signaling pathway; Carbon metabol…	WP337	Glycolysis and Gluconeogenesis	0	0.700976	0.692468	0.182496	0.150386	0.67485	0.986464	12.49	18.71	2.72	4.91	29.46	14.63	98.4	105.1	97.9	89.3
P27952	Rps2	40S ribosomal protein S2 [OS=Rattus norvegicus]	0.869	0.892	0.894	0.919	1.051	1.121	High	Master Protein	0	9.233	13	4	8	4	1	293	31.2	10.24	15.78	4	cell organization and biogenesis;metabolic process;response to stimulus	membrane;nucleus;ribosome	protein binding;RNA binding;structural molecule activity	Pf00333, Pf03719	83789	ENSRNOG00000014179.7	10	Ribosome	WP30	Cytoplasmic Ribosomal Proteins	0							10.49	19.05	30.39	24.58	59.26	32.5	103.5	89.9	92.3	92.5
P28023	Dctn1	Dynactin subunit 1 [OS=Rattus norvegicus]	1.205	1.3	1.049	1.074	0.994	1.619	High	Master Protein	0	31.517	11	10	13	10	1	1280	141.8	5.74	20.74	10	cell division;cell organization and biogenesis;cellular component movement;regulation of biological process;transport	chromosome;cytoplasm;cytoskeleton;cytosol;membrane;nucleus	catalytic activity;motor activity;protein binding	Pf01302, Pf05622, Pf05667, Pf06160, Pf12128, Pf12455, Pf13514, Pf15035	29167		4	Vasopressin-regulated water reabsorption; Huntington's disease			0	0.18282	0.160858	0.775259	0.69293	0.521616	0.0473787	19.31	19.42	11.71	12.77	3.05	2.51	84.5	101.9	105.7	90.1
P28042	Ssbp1	Single-stranded DNA-binding protein, mitochondrial [OS=Rattus norvegicus]	0.926	0.901	0.954	0.972	1.042	1.022	High	Master Protein	0	26.013	48	6	16	6	1	151	17.4	9.83	34.13	6	cell organization and biogenesis;metabolic process;regulation of biological process	mitochondrion;nucleus	DNA binding;RNA binding	Pf00436	54304		4				0							8.59	9.85	17.16	16.32	9.56	0.28	103.1	95.5	93	98.4
P28073	Psmb6; LOC100360846	Proteasome subunit beta type-6 [OS=Rattus norvegicus]	0.975	0.868	0.961	0.927	0.907	1.015	High	Master Protein	0	17.671	16	4	18	4	1	238	25.3	5	35.45	4	metabolic process	cytoplasm;cytosol;nucleus;proteasome	catalytic activity;protein binding	Pf00227	29666; 100360846	ENSRNOG00000019551.5	10; 2	Proteasome	WP302	Proteasome Degradation	0	0.325197	0.419316	0.467291	0.203482	0.340302	0.692666	2.83	29.24	12.98	1.3	7.31	16.8	103.7	103.2	86.9	99.7
P28075	Psmb5	proteasome subunit beta type-5 [OS=Rattus norvegicus]	0.891	0.824	0.937	0.864	0.928	1.068	High	Master Protein	0	19.211	24	5	10	5	1	263	28.6	7.02	19.6	5	metabolic process;response to stimulus	cytoplasm;nucleus;proteasome	catalytic activity	Pf00227	29425		15	Proteasome	WP302; WP457	Proteasome Degradation; TNF-alpha NF-kB Signaling Pathway	0	0.0592194	0.0610142	0.104236	0.147178	0.0277505	0.948552	5.8	0.4	0.72	1.17	0.91	8.65	107.3	98	86.7	99.1
P28077	Psmb9	Proteasome subunit beta type-9 [OS=Rattus norvegicus]	0.946	0.964	1.123	1.113	1.114	1.271	High	Master Protein	0.004	4.974	10	2	2	2	1	219	23.3	5.01	4.69	2	metabolic process;regulation of biological process;response to stimulus	cytoplasm;cytosol;nucleus;proteasome	catalytic activity;protein binding	Pf00227	24967		20	Proteasome	WP1289; WP302	Type II interferon signaling (IFNG); Proteasome Degradation	0							10.48	8.14	5.44	4.85	3.49	9.43	93.6	88.5	90.3	105.2
P28480	Tcp1	T-complex protein 1 subunit alpha [OS=Rattus norvegicus]	1.026	0.994	0.997	0.929	0.89	1.369	High	Master Protein	0	57.608	26	12	30	12	1	556	60.3	6.21	79.3	12	metabolic process;regulation of biological process;transport	cytoplasm;cytoskeleton;Golgi	nucleotide binding;protein binding;RNA binding	Pf00118	24818	ENSRNOG00000014160.4	1				0	0.336167	0.885184	0.788594	0.108467	0.0154917	0.0420053	5.05	7.78	16.49	1.94	0.13	16.08	96.6	99.1	96	96.4
P29117	Ppif	Peptidyl-prolyl cis-trans isomerase F, mitochondrial [OS=Rattus norvegicus]	0.928	0.882	0.886	0.968	1.15	0.798	High	Master Protein	0.002	7.463	16	2	3	2	1	206	21.8	9.14	10.23	2	cell death;cell organization and biogenesis;metabolic process;regulation of biological process;response to stimulus	membrane;mitochondrion;organelle lumen	catalytic activity;protein binding	Pf00160	282819	ENSRNOG00000010558.7	16	Calcium signaling pathway; Toxoplasmosis; Parkinson's disease; cGMP-PKG signaling pathway; Huntington's disease			0							0	0	0	0	0	0	106.8	99.1	94.2	94.7
P29147	Bdh1	D-beta-hydroxybutyrate dehydrogenase, mitochondrial [OS=Rattus norvegicus]	1.738	0.829	1.143	1.226	1.151	0.963	High	Master Protein	0	45.221	23	8	44	8	1	343	38.2	8.84	96.24	8	metabolic process;response to stimulus	membrane;mitochondrion;organelle lumen	catalytic activity	Pf00106, Pf08643, Pf13561	117099		11	Synthesis and degradation of ketone bodies; Butanoate metabolism; Metabolic pathways	WP349	Synthesis and Degradation of Ketone Bodies	0	0.0213771	0.0205324	0.106277	0.0540956	0.359035	0.39688	13.14	1.03	10.12	2.36	17.36	8.83	81.2	144.5	68.2	95.4
P29266	Hibadh	3-hydroxyisobutyrate dehydrogenase, mitochondrial [OS=Rattus norvegicus]	0.906	0.844	1.008	0.981	0.974	0.987	High	Master Protein	0	88.119	34	9	75	9	1	335	35.3	8.47	209.42	9	metabolic process;transport	mitochondrion	catalytic activity;nucleotide binding	Pf02254, Pf02826, Pf03446, Pf03807, Pf14833	63938	ENSRNOG00000008063.6	4	Metabolic pathways; Valine, leucine and isoleucine degradation			0	0.142129	0.196771	0.647781	0.747593	0.949985	0.428609	5.82	9.28	10.52	0.13	9.75	3.72	102.9	95.2	86.9	101.1
P29314	Rps9; LOC100909466; LOC103689992	40S ribosomal protein S9 [OS=Rattus norvegicus]	1.475	1.525	1.228	1.201	1.164	1.479	High	Master Protein	0	12.538	16	4	7	4	1	194	22.6	10.65	11	4	metabolic process;regulation of biological process	cytoplasm;membrane;nucleus;ribosome	RNA binding;structural molecule activity;translation regulator activity	Pf00163, Pf01479	81772; 103689992	ENSRNOG00000058909.1	1	Ribosome	WP30	Cytoplasmic Ribosomal Proteins	0							11.2	35.03	40.22	16.33	30.61	16.86	76.1	112.3	116.1	93.5
P29315	LOC100360501; Rnh1	Ribonuclease inhibitor [OS=Rattus norvegicus]	0.96	0.924	1.085	1.006	1.062	1.041	High	Master Protein	0	23.658	11	4	18	4	1	456	49.9	4.79	42.55	4	regulation of biological process	cytoplasm;cytosol	enzyme regulator activity;protein binding		100360501		1				0	0.343385	0.156665	0.385725	0.464418	0.695296	0.298638	3.81	0.07	10.46	2.97	0.82	2.44	98.6	94.7	91.1	105.5
P29410-1	Ak2	Adenylate kinase 2, mitochondrial [OS=Rattus norvegicus]	0.899	0.943	0.946	1.003	0.898	0.815	High	Master Protein	0	48.138	35	8	35	8	1	239	26.4	6.79	63.32	8	metabolic process;response to stimulus	cytoplasm;cytosol;membrane;mitochondrion;nucleus	catalytic activity;nucleotide binding	Pf00406, Pf05191	24184		5	Purine metabolism; Metabolic pathways; Thiamine metabolism			0	0.865796	0.684936	0.000185018	0.987567	0.0360803	0.0513066	2.13	0.12	0.13	7.22	3.9	7.37	106.9	97.9	102.7	101.3
P29411	Ak3	GTP:AMP phosphotransferase AK3, mitochondrial [OS=Rattus norvegicus]	1.139	1.205	0.993	1.182	1.152	1.201	High	Master Protein	0	30.158	32	6	21	6	1	227	25.4	8.85	54.11	6	cell organization and biogenesis;metabolic process;response to stimulus	mitochondrion;organelle lumen	catalytic activity;nucleotide binding;protein binding	Pf00406, Pf05191, Pf13207	26956		1	Purine metabolism			0	0.353859	0.2825	0.534601	0.0134194	0.054662	0.00928963	3.8	14.02	1.4	4.34	8.6	2.58	90	96.8	108.4	92.1
P29418	Atp5e	ATP synthase subunit epsilon, mitochondrial [OS=Rattus norvegicus]	0.845	0.78	0.915	0.924	0.827	0.786	High	Master Protein	0	8.521	29	2	27	2	1	51	5.8	10.01	68.83	2	metabolic process;transport	membrane;mitochondrion	catalytic activity;transporter activity	Pf04627	245958	ENSRNOG00000049912.2	3	Alzheimer's disease; Oxidative phosphorylation; Metabolic pathways; Parkinson's disease; Huntington's disease	WP59; WP1283	Electron Transport Chain; Oxidative phosphorylation	0	0.00109328	0.0173658	0.148004	0.00452831	0.0928054	0.020544	0.26	3.96	3.51	0.59	4.99	1.23	114	96.6	88.9	102.8
P29419	Atp5i	ATP synthase subunit e, mitochondrial [OS=Rattus norvegicus]	0.879	0.741	1.021	0.947	0.981	0.677	High	Master Protein	0	44.945	54	4	45	4	1	71	8.2	9.35	102.86	4	metabolic process;transport	membrane;mitochondrion	catalytic activity;transporter activity	Pf05680	140608	ENSRNOG00000000064.4	14	Oxidative phosphorylation; Metabolic pathways	WP59; WP1283	Electron Transport Chain; Oxidative phosphorylation	0	0.138703	0.0741434	0.88896	0.117441	0.388671	0.0178314	1.39	2.39	1.25	0.53	4.37	6.04	112.5	96.2	86.7	111.3
P29457	Serpinh1	Serpin H1 [OS=Rattus norvegicus]	1.084	0.952	1.008	0.904	0.963	1.164	High	Master Protein	0	53.207	22	8	24	8	1	417	46.5	8.82	60.38	8	cell organization and biogenesis;metabolic process;regulation of biological process	cytoplasm;endoplasmic reticulum;membrane;organelle lumen	enzyme regulator activity;protein binding;RNA binding	Pf00079	29345		1		WP1308	Endochondral Ossification	0	0.159145	0.155346	0.375916	0.00791924	0.166155	0.0883142	8.7	4.32	0.34	0.95	2.38	8.41	98.6	109.4	93.9	99.4
P29975	Aqp1	aquaporin-1 [OS=Rattus norvegicus]	0.82	0.758	0.904	0.869	0.865	0.925	High	Master Protein	0	19.885	17	4	16	4	1	269	28.8	7.83	45.04	4	cell organization and biogenesis;cellular homeostasis;metabolic process;regulation of biological process;response to stimulus;transport	cytoplasm;membrane;nucleus	protein binding;transporter activity	Pf00230	25240	ENSRNOG00000011648.3	4	Proximal tubule bicarbonate reclamation; Renin secretion; Bile secretion	WP3882	Thick Ascending Limb Transporters	0	0.0381651	0.0114052	0.0295349	0.0572773	0.0257671	0.220473	2.98	3.12	1.76	1.47	0.16	6.13	112.4	94	86.2	103.4
P30009	Marcks	Myristoylated alanine-rich C-kinase substrate [OS=Rattus norvegicus]	1.032	0.831	1.034	0.936	1.12	1.156	High	Master Protein	0	17.897	21	3	10	3	1	309	29.8	4.34	26.74	3	cell organization and biogenesis;regulation of biological process;transport	cytoplasm;cytoskeleton;cytosol;membrane;nucleus;vacuole	protein binding		25603		20				0							0	0	0	0	0	0	97.6	100.8	81.2	101
P30349	Lta4h	leukotriene A-4 hydrolase [OS=Rattus norvegicus]	0.977	1.133	0.909	0.827	0.945	0.729	High	Master Protein	0	14.056	9	4	7	4	1	610	69.1	6.04	16.3	4	cell differentiation;metabolic process;response to stimulus	cytoplasm;cytosol;nucleus	catalytic activity;metal ion binding;RNA binding	Pf01433, Pf09127, Pf13485	299732		7		WP293	Eicosanoid Synthesis	0							13.52	49.74	8.16	10.84	15.27	17.51	107.8	105.3	122	98
P30427-1	Plec	plectin [OS=Rattus norvegicus]	1.09	1.148	1.132	0.989	0.966	1.286	High	Master Protein	0	334.636	23	94	173	94	1	4687	533.2	5.91	330.4	94	cell differentiation;cell organization and biogenesis;response to stimulus	cytoplasm;cytoskeleton;cytosol;membrane	protein binding;RNA binding;structural molecule activity	Pf00307, Pf00681, Pf03501, Pf07812, Pf11971	64204		7		WP5; WP485	EGFR1 Signaling Pathway; Alpha6-Beta4 Integrin Signaling Pathway	0	0.0210085	0.0255702	0.101772	0.925775	0.232203	0.0534377	1.93	2.78	2.52	0.68	2.56	0.72	90.8	96.3	105.6	101.3
P30713	Gstt2	Glutathione S-transferase theta-2 [OS=Rattus norvegicus]	0.807	0.801	0.851	1.001	0.959	1	High	Master Protein	0	25.639	18	4	12	4	1	244	27.4	7.91	24.77	4	metabolic process;response to stimulus	cytoplasm;cytosol;nucleus	antioxidant activity;catalytic activity;protein binding	Pf00043, Pf02798, Pf13409, Pf13417	29487	ENSRNOG00000052415.1	20	Platinum drug resistance; Chemical carcinogenesis; Metabolism of xenobiotics by cytochrome P450; Glutathione metabolism; Drug metabolism - cytochrome P450	WP1286; WP469; WP2376; WP173	Metapathway biotransformation; Glutathione metabolism; NFE2L2; Oxidative Stress	0	0.214163	0.00558075	0.0138492	0.464866	0.165965	0.806664	1.16	0.35	0.7	0.4	2.22	12.7	108.6	88.1	87.3	93
P30835	Pfkl	ATP-dependent 6-phosphofructokinase, liver type [OS=Rattus norvegicus]	1.969	1.548	1.014	1.013	1.101	1.345	High	Master Protein	0	27.951	9	6	24	3	1	780	85.3	7.4	61.28	6	cell organization and biogenesis;metabolic process;regulation of biological process;response to stimulus	cytoplasm;cytosol;membrane	catalytic activity;metal ion binding;nucleotide binding;protein binding	Pf00365	25741	ENSRNOG00000001214.5	20	Glycolysis / Gluconeogenesis; Galactose metabolism; Central carbon metabolism in cancer; Pentose phosphate pathway; Biosynthesis of amino acids; Metabolic pathways; RNA degradation; AMPK signaling pathway; Fructose and mannose metabolism; HIF-1 signaling pathway; Glucagon signaling pathway; Carbon metabolism	WP3916; WP337; WP439	Hexoses metabolism in proximal tubules; Glycolysis and Gluconeogenesis; Insulin Signaling	0							48.12	14.35	23.67	6.13	22.8	16.01	79.6	156.7	123.2	80.7
P30839	Aldh3a2	Fatty aldehyde dehydrogenase [OS=Rattus norvegicus]	1.054	0.88	1.091	1.038	1.151	1.37	High	Master Protein	0	19.227	11	5	13	5	1	484	54	7.66	23.5	5	metabolic process;response to stimulus	cytosol;endoplasmic reticulum;membrane;mitochondrion;nucleus	catalytic activity	Pf00171	65183		10	Pentose and glucuronate interconversions; Lysine degradation; Arginine and proline metabolism; Histidine metabolism; Glycolysis / Gluconeogenesis; Fatty acid degradation; Tryptophan metabolism; Metabolic pathways; Valine, leucine and isoleucine degradation; Pyruvate metabolism; Glycerolipid metabolism; Ascorbate and aldarate metabolism; beta-Alanine metabolism	WP270	Tryptophan metabolism	0	0.40181	0.388282	0.266913	0.23888	0.128908	0.26276	12.46	25.9	13.73	3.02	11.9	20.49	90.8	90.6	82.6	99.1
P30904	Mif; LOC103694877	Macrophage Migration inhibitory factor [OS=Rattus norvegicus]	0.92	0.875	0.957	1.066	0.917	0.965	Medium	Master Protein	0.015	2.348	6	1	6	1	1	115	12.5	7.34	11.62	1	cell organization and biogenesis;cell proliferation;defense response;metabolic process;regulation of biological process;response to stimulus	cell surface;cytoplasm;cytosol;extracellular;nucleus	catalytic activity;protein binding	Pf01187	81683; 103694877	ENSRNOG00000006589.4; ENSRNOG00000056076.1	20	Tyrosine metabolism; Phenylalanine metabolism	WP155	Adipogenesis	0	0.22576	0.124916	0.312862	0.0136889	0.216081	0.245173	9.66	2.02	2.94	0.42	7.43	4.72	106.4	101	89.3	97.6
P31000	Vim	Vimentin [OS=Rattus norvegicus]	1.693	1.308	1.547	1.489	1.251	2.021	High	Master Protein	0	218.584	66	30	228	23	1	466	53.7	5.12	506.13	30	cell differentiation;cell organization and biogenesis;metabolic process;regulation of biological process;response to stimulus	cytoplasm;cytoskeleton;cytosol;membrane;nucleus	protein binding;RNA binding;structural molecule activity	Pf00038, Pf04111, Pf04156, Pf04732, Pf10186	81818		17	Epstein-Barr virus infection; MicroRNAs in cancer	WP485; WP316	Alpha6-Beta4 Integrin Signaling Pathway; Striated Muscle Contraction	4	0.00530982	0.0344494	0.00413659	0.0104892	0.0158637	0.0137507	5.08	6.82	3.93	1.59	6.08	17.76	68.1	120.1	91.7	106.6
P31044	Pebp1	phosphatidylethanolamine-binding protein 1 [OS=Rattus norvegicus]	0.913	0.776	0.985	0.917	0.888	0.781	High	Master Protein	0	36.77	37	4	37	4	1	187	20.8	5.8	96.76	4	metabolic process;regulation of biological process;response to stimulus	cell surface;cytoplasm;endoplasmic reticulum;Golgi;membrane;mitochondrion;nucleus	enzyme regulator activity;nucleotide binding;protein binding;RNA binding	Pf01161	29542	ENSRNOG00000001136.6	12		WP457; WP5	TNF-alpha NF-kB Signaling Pathway; EGFR1 Signaling Pathway	0	0.18415	0.0659338	0.563147	0.100563	0.271225	0.039679	7.01	10.5	16.09	5.21	15.57	3.74	112	96.6	86.9	110.3
P31210	Akr1d1	3-oxo-5-beta-steroid 4-dehydrogenase [OS=Rattus norvegicus]	1.118	0.925	1.15	1.022	0.84	0.929	Medium	Master Protein	0.011	3.034	2	1	1	1	1	326	37.4	6.62	2.13	1	metabolic process	cytoplasm;cytosol	catalytic activity	Pf00248	192242		4	Metabolic pathways; Steroid hormone biosynthesis; Primary bile acid biosynthesis			0							0	0	0	0	0	0	96.9	108.4	89.7	111.5
P31211	Serpina6	corticosteroid-binding globulin [OS=Rattus norvegicus]	1.17	0.825	0.753	0.649	0.779	0.812	High	Master Protein	0	25.034	17	6	12	6	1	396	44.6	4.98	29.45	6	metabolic process;regulation of biological process;transport	extracellular	enzyme regulator activity	Pf00079	299270	ENSRNOG00000009438.7	6				0							33.24	3.88	1.05	0.04	0.73	6.65	115.6	135.3	95.3	87
P31232	Tagln	transgelin [OS=Rattus norvegicus]	2.123	1.262	2.11	2.078	1.745	2.331	High	Master Protein	0	64.609	48	11	77	11	1	201	22.6	8.84	165.8	11	cell differentiation;cell organization and biogenesis	cytoplasm	protein binding	Pf00307, Pf00402	25123	ENSRNOG00000017628.6	8				0	2.5585e-05	0.163034	0.00607485	0.00165411	0.0121912	0.00675511	0.74	25.85	8.46	4.47	15.57	14.25	56.5	120	67.8	119.8
P31399	Atp5h	ATP synthase subunit d, mitochondrial [OS=Rattus norvegicus]	0.736	0.762	0.917	0.868	0.891	0.634	High	Master Protein	0	67.693	65	9	76	9	1	161	18.8	6.6	125.37	9	metabolic process;transport	cytosol;membrane;mitochondrion	catalytic activity;transporter activity	Pf05873	641434	ENSRNOG00000003626.6	10	Alzheimer's disease; Oxidative phosphorylation; Metabolic pathways; Parkinson's disease; Huntington's disease	WP59	Electron Transport Chain	0	0.0442146	0.0982868	0.151749	0.0316285	0.0732042	0.0178737	2.49	10.28	0.55	2.6	1.5	2.15	119.4	92.4	91	114.7
P31977	Ezr	Ezrin [OS=Rattus norvegicus]	0.826	0.822	0.88	0.936	0.931	0.946	High	Master Protein	0	45.546	19	11	32	7	1	586	69.3	6.1	63.72	11	cell differentiation;cell organization and biogenesis;metabolic process;regulation of biological process;response to stimulus;transport	cytoplasm;cytoskeleton;cytosol;endosome;membrane	protein binding;RNA binding;structural molecule activity	Pf00373, Pf00769, Pf09379, Pf09380	54319	ENSRNOG00000018524.6	1	Regulation of actin cytoskeleton; MicroRNAs in cancer; Leukocyte transendothelial migration; Proteoglycans in cancer; Gastric acid secretion	WP1488; WP351	CFTR activity in the plasma membrane; Regulation of Actin Cytoskeleton	0	0.345907	0.247678	0.681979	0.549903	0.446716	0.420467	1.17	8	16.39	28.74	8.02	14.17	109.8	97.3	92.7	96.6
P32198	Cpt1a	Carnitine O-palmitoyltransferase 1, liver isoform [OS=Rattus norvegicus]	1.202	1.292	0.954	0.974	0.968	1.313	High	Master Protein	0	13.627	7	5	7	5	1	773	88.1	8.54	15.22	5	cell differentiation;cell organization and biogenesis;metabolic process;regulation of biological process;response to stimulus;transport	membrane;mitochondrion	catalytic activity;protein binding	Pf00755	25757	ENSRNOG00000014254.3	1	Fatty acid metabolism; Fatty acid degradation; AMPK signaling pathway; Insulin resistance; PPAR signaling pathway; Glucagon signaling pathway; Adipocytokine signaling pathway	WP419; WP1307; WP372	Mitochondrial LC-Fatty Acid Beta-Oxidation; Fatty Acid Beta Oxidation; Beta Oxidation Meta Pathway	0							1.95	3.74	14.08	2.94	3.03	4.48	91.6	110	118.3	87.3
P32305	Htr7; LOC103694905	5-hydroxytryptamine receptor 7 [OS=Rattus norvegicus]	0.615	1.039	1.104	0.416	1.129	0.814	Low	Master Protein	0.059	1.587	3	1	1	1	1	448	49.8	8.63	2.11	1	cell communication;cell differentiation;regulation of biological process;response to stimulus	endoplasmic reticulum;membrane	receptor activity;signal transducer activity	Pf00001	65032; 103694905	ENSRNOG00000055705.1; ENSRNOG00000018827.9	1	Calcium signaling pathway; Neuroactive ligand-receptor interaction; Ras signaling pathway; Serotonergic synapse	WP409; WP473; WP276	GPCRs, Other; GPCRs, Class A Rhodopsin-like; Monoamine GPCRs	0							0	0	0	0	0	0	113	69.5	117.5	124.8
P32551	Uqcrc2	Cytochrome b-c1 complex subunit 2, mitochondrial [OS=Rattus norvegicus]	0.841	0.793	0.9	0.851	0.935	0.754	High	Master Protein	0	176.872	47	19	297	19	1	452	48.4	9.14	712.59	19	metabolic process;transport	membrane;mitochondrion	catalytic activity;metal ion binding;protein binding	Pf00675, Pf05193	293448	ENSRNOG00000036742.3	1	Alzheimer's disease; Oxidative phosphorylation; Metabolic pathways; Parkinson's disease; Non-alcoholic fatty liver disease (NAFLD); Cardiac muscle contraction; Huntington's disease	WP59	Electron Transport Chain	0	0.0459392	0.0179689	0.0548906	0.00169187	0.0561792	0.0470058	5.44	3.79	4.31	0.12	3.45	7.14	114.1	96	90.6	101
P32755	Hpd	4-hydroxyphenylpyruvate dioxygenase [OS=Rattus norvegicus]	1.066	1.057	1.18	1.017	1.116	1.113	High	Master Protein	0.002	7.017	5	2	3	2	1	393	45.1	6.77	7.8	2	metabolic process	cytoplasm;endoplasmic reticulum;Golgi;membrane	catalytic activity;metal ion binding	Pf00903, Pf12681, Pf13669	29531	ENSRNOG00000001338.6	12	Tyrosine metabolism; Ubiquinone and other terpenoid-quinone biosynthesis; Metabolic pathways; Phenylalanine metabolism			0							0	0	0	0	0	0	90.8	96.8	96	107.1
P33124	Acsl6	Long-chain-fatty-acid--CoA ligase 6 [OS=Rattus norvegicus]	0.808	0.747	0.886	0.541	0.858	1.04	High	Master Protein	0.002	6.646	4	2	12	1	1	697	78.1	7.11	25.72	2	cell proliferation;metabolic process;regulation of biological process;response to stimulus;transport	endoplasmic reticulum;membrane;mitochondrion;nucleus	catalytic activity;nucleotide binding;protein binding	Pf00501	117243	ENSRNOG00000026745.7	10	Fatty acid metabolism; Fatty acid degradation; Fatty acid biosynthesis; Metabolic pathways; PPAR signaling pathway; Peroxisome; Adipocytokine signaling pathway	WP504; WP1307; WP372	Fatty Acid Biosynthesis; Fatty Acid Beta Oxidation; Beta Oxidation Meta Pathway	0							0	0	0	0	0	0	120.4	97.3	90	106.7
P34058	Hsp90ab1	Heat shock protein HSP 90-beta [OS=Rattus norvegicus]	1.008	1.027	0.934	0.93	0.902	1.004	High	Master Protein	0	202.692	44	30	216	18	1	724	83.2	5.03	496.15	30	cell organization and biogenesis;metabolic process;regulation of biological process;response to stimulus	cell surface;cytoplasm;cytosol;extracellular;membrane;mitochondrion;nucleus	enzyme regulator activity;nucleotide binding;protein binding;RNA binding	Pf00183, Pf02518, Pf13589	301252	ENSRNOG00000019834.6	9	Antigen processing and presentation; Prostate cancer; Estrogen signaling pathway; Protein processing in endoplasmic reticulum; PI3K-Akt signaling pathway; Progesterone-mediated oocyte maturation; Pathways in cancer; NOD-like receptor signaling pathway	WP457	TNF-alpha NF-kB Signaling Pathway	12	0.788433	0.407049	0.339358	0.0699466	0.210921	0.510521	6.21	6.63	2.16	2.36	1.77	2.76	103.4	100.2	106.8	97.1
P34064	Psma5	Proteasome subunit alpha type-5 [OS=Rattus norvegicus]	0.924	0.931	1.037	0.988	0.993	0.85	High	Master Protein	0	19.171	10	2	12	2	1	241	26.4	4.86	32.24	2	metabolic process	cytoplasm;nucleus;proteasome	catalytic activity	Pf00227, Pf10584	29672		2		WP302	Proteasome Degradation	0	0.364932	0.366221	0.517945	0.383462	0.444695	0.284519	4.32	12.32	0.65	0.01	4.47	19.05	102.1	105.8	94.9	105.6
P34067	Psmb4	Proteasome subunit beta type-4 [OS=Rattus norvegicus]	0.858	0.676	0.911	0.746	0.903	0.757	High	Master Protein	0	14.75	19	4	9	4	1	263	29.2	6.92	14.79	4	metabolic process;regulation of biological process	cytoplasm;nucleus;proteasome	catalytic activity	Pf00227	58854		2		WP302	Proteasome Degradation	0							3.87	18.96	17.09	15.04	1.81	18.24	120.5	103.4	81.4	109.8
P34926	Map1a	Microtubule-associated protein 1A [OS=Rattus norvegicus]	0.952	1.015	0.955	0.887	1.001	1.209	High	Master Protein	0	36.856	5	11	19	11	1	2774	299.3	4.94	27.49	11	cell organization and biogenesis;regulation of biological process	cytoplasm;cytoskeleton;cytosol	protein binding		25152		3				0	0.498988	0.555046	0.28243	0.0189547	0.811527	0.0610748	3.48	2.7	6.85	2.41	2.95	7.33	99.6	93.3	101.1	96.8
P35053	Gpc1	Glypican-1 [OS=Rattus norvegicus]	0.871	1.059	1.106	1.211	1.195	1.155	High	Master Protein	0	35.956	15	6	13	6	1	558	61.7	7.21	35	6	cell differentiation;metabolic process;regulation of biological process	cytosol;endosome;extracellular;membrane	metal ion binding;protein binding	Pf01153	58920		9	Proteoglycans in cancer			0	0.119603	0.230372	0.0820768	0.0868311	0.0304449	0.994236	0.14	7.3	0.42	3.77	7.31	1.01	93.6	83.8	99.1	98.3
P35171	Cox7a2l2; Cox7a2	Cytochrome c oxidase subunit 7A2, mitochondrial [OS=Rattus norvegicus]	1.037	0.685	1.025	0.95	1.088	0.828	High	Master Protein	0	12.066	28	2	20	2	1	83	9.3	10.27	57.78	2	metabolic process;transport	membrane;mitochondrion	catalytic activity;transporter activity	Pf02238	688386; 29507	ENSRNOG00000042903.1	14; 8	Alzheimer's disease; Oxidative phosphorylation; Parkinson's disease; Non-alcoholic fatty liver disease (NAFLD); Cardiac muscle contraction; Huntington's disease	WP59	Electron Transport Chain	0	0.799741	0.0423796	0.841277	0.343787	0.149751	0.103144	9.7	1.59	4.63	1.43	7.38	3.22	101.7	105.5	69.7	105
P35213-1	Ywhab	14-3-3 protein beta/alpha [OS=Rattus norvegicus]	1.039	0.989	1.151	1.084	1.055	1.077	High	Master Protein	0	75.895	52	11	87	5	1	246	28	4.88	191.98	11	cell organization and biogenesis;regulation of biological process;transport	cytoplasm;cytosol;membrane;nucleus	protein binding	Pf00244	56011	ENSRNOG00000010945.6	3	Viral carcinogenesis; Hepatitis B; Epstein-Barr virus infection; PI3K-Akt signaling pathway; Cell cycle; Oocyte meiosis; Hippo signaling pathway	WP457; WP319; WP5; WP485; WP326; WP140	TNF-alpha NF-kB Signaling Pathway; IL-3 Signaling Pathway; EGFR1 Signaling Pathway; Alpha6-Beta4 Integrin Signaling Pathway; Calcium Regulation in the Cardiac Cell; Myometrial Relaxation and Contraction Pathways	0							0	0	0	0	0	0	93.7	97.3	92.6	107.8
P35281	Rab10	ras-related protein rab-10 [OS=Rattus norvegicus]	0.952	0.926	0.735	0.826	1.019	1.025	High	Master Protein	0	13.68	16	3	21	1	1	200	22.8	8.97	37.72	3	cell differentiation;cell organization and biogenesis;regulation of biological process;response to stimulus;transport	endoplasmic reticulum;endosome;Golgi;membrane	catalytic activity;nucleotide binding;protein binding	Pf00025, Pf00071, Pf04670, Pf08477	50993		6				0							0	0	0	0	0	0	108.7	103.4	100.6	79.8
P35284	Rab12	Ras-related protein Rab-12 [OS=Rattus norvegicus]	0.959	0.925	0.807	1.004	1.074	1.936	High	Master Protein	0	16.888	21	4	21	3	1	243	27.3	8.41	41.6	4	metabolic process;regulation of biological process;response to stimulus;transport	endosome;Golgi;membrane;vacuole	catalytic activity;nucleotide binding	Pf00025, Pf00071, Pf01926, Pf08477	25530		9				0							0	0	0	0	0	0	92.7	88.9	85.8	74.8
P35427	Rpl13a	60S ribosomal protein L13a [OS=Rattus norvegicus]	1.004	1.09	1.411	0.998	0.88	1.475	High	Master Protein	0	15.921	18	5	9	5	1	203	23.5	11.02	23.49	5	cellular component movement;metabolic process;regulation of biological process;response to stimulus	cytoplasm;membrane;nucleus;ribosome	protein binding;RNA binding;structural molecule activity	Pf00572	317646		1		WP30	Cytoplasmic Ribosomal Proteins	0	0.564182	0.868764	0.705637	0.569344	0.48497	0.77958	45.42	79.53	34.02	77.39	61.97	6.41	90.5	93	127.2	107.2
P35433	Ppat	amidophosphoribosyltransferase [OS=Rattus norvegicus]	0.852	0.833	0.943	0.989	0.97	0.897	High	Master Protein	0	11.362	8	4	6	4	1	517	57.4	7.14	10.93	4	cell organization and biogenesis;metabolic process;response to stimulus;transport		catalytic activity;metal ion binding	Pf00156, Pf00310, Pf13230, Pf13522, Pf13537	117544	ENSRNOG00000002128.3	14	Purine metabolism; Metabolic pathways; Alanine, aspartate and glutamate metabolism			0	0.0289253	0.00136435	0.518795	0.762953	0.911995	0.29254	2.8	0.67	9.23	8.43	7.41	16.29	107.9	92.6	91.3	105.2
P35434	Atp5d	ATP synthase subunit delta, mitochondrial [OS=Rattus norvegicus]	0.888	0.744	0.964	0.891	0.987	0.764	High	Master Protein	0	24.576	14	2	90	2	1	168	17.6	5.24	248.39	2	metabolic process;transport	membrane;mitochondrion	catalytic activity;protein binding;transporter activity	Pf02823	245965		7	Alzheimer's disease; Oxidative phosphorylation; Metabolic pathways; Parkinson's disease; Huntington's disease	WP1283; WP59	Oxidative phosphorylation; Electron Transport Chain	0	0.113432	0.0233991	0.117267	0.0889038	0.999239	0.0834941	2.02	1.82	2.02	2.45	3.9	8.59	112	95.3	84.9	105.4
P35435	Atp5c1	ATP synthase subunit gamma, mitochondrial [OS=Rattus norvegicus]	0.896	0.872	0.781	0.854	0.823	0.902	High	Master Protein	0	113.686	40	13	222	13	1	273	30.2	8.84	480.75	13	metabolic process;transport	membrane;mitochondrion	catalytic activity;RNA binding;transporter activity	Pf00231	116550		17		WP59	Electron Transport Chain	0	0.0656606	0.0976592	0.0336793	0.0126934	0.00928125	0.159382	2.33	2.44	6.64	1.06	0.65	7.37	113.6	98.3	102.8	88.7
P35559	Ide	insulin-degrading enzyme [OS=Rattus norvegicus]							Medium	Master Protein	0.017	2.262	1	1	1	1	1	1019	117.6	6.61	0	1	cell organization and biogenesis;cellular homeostasis;metabolic process;regulation of biological process	cell surface;cytoplasm;cytosol;extracellular;membrane;mitochondrion;nucleus;organelle lumen;proteasome	catalytic activity;metal ion binding;nucleotide binding;protein binding	Pf00675, Pf05193	25700	ENSRNOG00000016833.7	1	Alzheimer's disease			0
P35565	Canx	Calnexin [OS=Rattus norvegicus]	1.047	0.978	1.123	0.946	1.034	0.919	High	Master Protein	0	45.263	16	9	31	9	1	591	67.2	4.63	71.29	9	metabolic process;transport	cytoplasm;endoplasmic reticulum;membrane;ribosome	metal ion binding;protein binding;RNA binding	Pf00262	29144	ENSRNOG00000003343.6	10	Antigen processing and presentation; Protein processing in endoplasmic reticulum; Thyroid hormone synthesis; Phagosome; HTLV-I infection			0	0.0287642	0.408674	0.156295	0.398041	0.758139	0.861646	0.12	5.34	8.09	10.7	7.44	6.41	101.5	106.4	93.7	109.3
P35571	Gpd2	Glycerol-3-phosphate dehydrogenase, mitochondrial [OS=Rattus norvegicus]	0.972	0.809	0.703	0.773	0.816	0.865	High	Master Protein	0	27.325	14	10	13	10	1	727	80.9	6.62	16.78	10	metabolic process	membrane;mitochondrion	catalytic activity;metal ion binding	Pf00890, Pf01266, Pf03486, Pf07992, Pf12831, Pf13405, Pf13499	25062		3	Glycerophospholipid metabolism	WP3901; WP372; WP1307	Lipid Droplet Metabolism; Beta Oxidation Meta Pathway; Fatty Acid Beta Oxidation	0	0.625895	0.19653	0.00719815	0.0400027	0.152157	0.802414	9.19	2.95	3.46	7.72	11.47	1.33	116.1	111.6	96.4	81.7
P35704	Prdx2	Peroxiredoxin-2 [OS=Rattus norvegicus]	0.883	0.693	0.952	0.899	0.906	0.778	High	Master Protein	0	36.224	22	5	51	5	1	198	21.8	5.59	123.29	5	cell proliferation;cellular homeostasis;metabolic process;regulation of biological process;response to stimulus	cytoplasm;cytosol;mitochondrion	antioxidant activity;catalytic activity	Pf00578, Pf08534, Pf10417	29338		19				0	0.159173	0.0758231	0.252765	0.0401089	0.0829113	0.0133061	5.21	4.58	6.44	1.87	5.29	1.45	114.8	101.3	82.5	104.6
P35738	Bckdhb	2-oxoisovalerate dehydrogenase subunit beta, mitochondrial [OS=Rattus norvegicus]	0.776	0.777	0.747	0.751	0.746	0.81	High	Master Protein	0	19.163	12	3	10	3	1	390	42.8	6.83	16.86	3	metabolic process;response to stimulus	mitochondrion;organelle lumen	catalytic activity;protein binding	Pf02779, Pf02780	29711		8	Metabolic pathways; Valine, leucine and isoleucine degradation; Propanoate metabolism			0							0	0	0	0	0	0	124.5	96.6	96.7	92.9
P35745	Acyp2	Acylphosphatase-2 [OS=Rattus norvegicus]	0.9	0.781	0.998	0.875	0.985	0.855	High	Master Protein	0	20.368	38	4	17	4	1	97	10.9	9.26	32.21	4		mitochondrion	catalytic activity;protein binding	Pf00708	364224		14				0	0.234218	0.141868	0.991886	0.0486388	0.272037	0.229478	13.17	16.05	1.31	3.7	2.46	7	107.3	96.5	85.7	107.1
P35815-2	Ppm1b	Isoform 2 of Protein phosphatase 1B [OS=Rattus norvegicus]	1.014	0.962	1.167	1.137	1.086	1.133	High	Master Protein	0	13.291	9	3	9	2	1	397	44.1	5.05	15.66	3	metabolic process;regulation of biological process	cytosol;membrane	catalytic activity;metal ion binding	Pf00481, Pf07830, Pf13672	24667		6		WP358	MAPK signaling pathway	1	0.894454	0.526565	0.148593	0.266176	0.0744405	0.0395316	25.45	6.61	7.47	7.76	5.02	4.01	91.1	92.4	95	105.4
P36201	Crip2	Cysteine-rich protein 2 [OS=Rattus norvegicus]	0.827	0.915	1.147	1.13	1.081	0.763	High	Master Protein	0	40.355	35	5	26	4	1	208	22.7	8.63	72.38	5	regulation of biological process		metal ion binding	Pf00412	338401	ENSRNOG00000005041.5	6				1	0.0307118	0.590169	0.118387	0.0640025	0.0672594	0.00779029	4.2	12.51	9.81	7.69	4.46	0.36	102.6	81.9	93.8	115.4
P36202	Pdlim4; Ril	PDZ and LIM domain protein 4 [OS=Rattus norvegicus]	0.964	0.976	1.005	0.905	1.008	1.13	High	Master Protein	0	16.166	14	4	8	4	1	330	35.5	8.25	15.05	4	cell organization and biogenesis;regulation of biological process	cytoplasm;cytoskeleton;nucleus;organelle lumen	metal ion binding;protein binding	Pf00412, Pf00595	24915		10				0							5.66	1.63	2.19	8.41	9.7	5.18	100.7	97	98.3	101.2
P36365	Fmo1	Dimethylaniline monooxygenase [N-oxide-forming] 1 [OS=Rattus norvegicus]	1.077	1.009	0.988	0.961	1.098	1.744	Medium	Master Protein	0.011	2.84	2	1	1	1	1	532	59.8	8.28	2.82	1	metabolic process;response to stimulus	endoplasmic reticulum;membrane	catalytic activity;nucleotide binding	Pf00743, Pf07992, Pf13434, Pf13450, Pf13454, Pf13738	25256	ENSRNOG00000034191.4	13	Drug metabolism - cytochrome P450	WP1286	Metapathway biotransformation	0							0	0	0	0	0	0	88.8	95.6	89.5	87.7
P36370	Tap1	Antigen peptide transporter 1 [OS=Rattus norvegicus]							Medium	Master Protein	0.01	3.184	2	1	1	1	1	725	79.1	8.62	2.24	1	cell organization and biogenesis;defense response;regulation of biological process;response to stimulus;transport	endoplasmic reticulum;membrane;mitochondrion	catalytic activity;nucleotide binding;protein binding;transporter activity	Pf00005, Pf00448, Pf00664, Pf09818, Pf13304, Pf13476, Pf13558	24811		20		WP1289	Type II interferon signaling (IFNG)	0
P36506	Map2k2	Dual specificity mitogen-activated protein kinase kinase 2 [OS=Rattus norvegicus]	1.08	1.064	1.128	0.89	1.09	1.051	Medium	Master Protein	0.015	2.356	2	1	1	1	1	400	44.3	7.09	2.34	1	cell proliferation;metabolic process;regulation of biological process;response to stimulus	cytoplasm;cytosol;endoplasmic reticulum;endosome;Golgi;membrane;mitochondrion;nucleus	catalytic activity;enzyme regulator activity;metal ion binding;nucleotide binding;protein binding;structural molecule activity	Pf00069, Pf07714	58960	ENSRNOG00000020005.6	7	Oxytocin signaling pathway; GnRH signaling pathway; Endometrial cancer; MAPK signaling pathway; ErbB signaling pathway; Prion diseases; Sphingolipid signaling pathway; B cell receptor signaling pathway; Apoptosis; Neurotrophin signaling pathway; Gap junction; Glioma; Hepatitis B; Rap1 signaling pathway; VEGF signaling pathway; Prostate cancer; cAMP signaling pathway; Influenza A; Prolactin signal…	WP351; WP135; WP74; WP8; WP1309; WP1281; WP446; WP358; WP188; WP94; WP44; WP5; WP1284; WP569; WP439	Regulation of Actin Cytoskeleton; IL-6 Signaling Pathway; Integrin-mediated cell adhesion; IL-9 Signaling Pathway; Toll-like receptor signaling pathway; Hypothetical Network for Drug Addiction; MAPK Cascade; MAPK signaling pathway; Focal Adhesion; Signaling of Hepatocyte Growth Factor Receptor; IL-5 Signaling Pathway; EGFR1 Signaling Pathway; EPO Receptor Signaling; IL-2 Signaling Pathway; Insuli…	0							0	0	0	0	0	0	96.9	104.7	103.1	109.3
P36876	Ppp2r2a	Serine/threonine-protein phosphatase 2A 55 kDa regulatory subunit B alpha isoform [OS=Rattus norvegicus]	0.893	0.957	0.909	0.908	0.955	0.983	High	Master Protein	0	12.935	9	4	8	4	1	447	51.6	6.2	17.51	4	metabolic process;regulation of biological process;response to stimulus	cytosol	catalytic activity;enzyme regulator activity;protein binding		117104	ENSRNOG00000011158.6	15	Tight junction; Sphingolipid signaling pathway; Adrenergic signaling in cardiomyocytes; mRNA surveillance pathway; Chagas disease (American trypanosomiasis); Hepatitis C; PI3K-Akt signaling pathway; AMPK signaling pathway; Dopaminergic synapse; Hippo signaling pathway	WP160; WP1288; WP135	Glycogen Metabolism; Wnt Signaling Pathway and Pluripotency; IL-6 Signaling Pathway	0	0.359379	0.159514	0.234885	0.0380153	0.218565	0.331881	12.93	2.27	4.77	1.13	5.2	3	105.7	94.4	102.7	99.5
P36953	Afm	Afamin [OS=Rattus norvegicus]	0.91	0.961	1.004	1	1.046	1.083	High	Master Protein	0	14.428	9	5	5	5	1	608	69.3	6.21	10.98	5	transport	extracellular		Pf00273	282708		14				0							0	0	0	0	0	0	101.2	92.1	97.2	101.6
P36972	Aprt	Adenine phosphoribosyltransferase [OS=Rattus norvegicus]	0.71	0.743	0.85	0.851	0.846	0.763	High	Master Protein	0	29.615	32	6	30	6	1	180	19.5	6.57	73.74	6	metabolic process;response to stimulus;transport	cytoplasm;cytosol	catalytic activity;nucleotide binding	Pf00156	292072	ENSRNOG00000014405.7	19	Purine metabolism; Metabolic pathways			0	0.0203929	0.000456646	0.0627395	0.022425	0.0158204	0.0392985	1.55	0.65	1.04	3.98	3.88	7.81	122.4	85.2	90.3	101.7
P37285-1	Klc1	Kinesin light chain 1 [OS=Rattus norvegicus]	0.865	0.85	0.988	0.891	1.191	1.105	High	Master Protein	0	15.679	11	5	6	4	1	560	63.7	6.01	14.33	5	cell organization and biogenesis;cellular component movement;transport	cytoplasm;cytoskeleton;cytosol;membrane	catalytic activity;motor activity;protein binding	Pf08317, Pf09311, Pf13374, Pf13414, Pf13424, Pf13432, Pf14559	171041	ENSRNOG00000011572.9	6	Salmonella infection			1							9.16	7.78	5.27	7.29	8.71	10.93	103.3	89.3	87.8	102
P37377-2	Snca	Isoform Syn2 of Alpha-synuclein [OS=Rattus norvegicus]	1.509	1.274	1.662	1.106	1.399	1.398	High	Master Protein	0.009	3.467	11	1	2	1	1	149	15.7	9.74	2.88	1	cell communication;cell death;cell organization and biogenesis;metabolic process;regulation of biological process;response to stimulus;transport	cytoplasm;cytoskeleton;cytosol;endoplasmic reticulum;extracellular;Golgi;membrane;mitochondrion;nucleus;ribosome	catalytic activity;enzyme regulator activity;metal ion binding;protein binding	Pf01387	29219		4		WP5	EGFR1 Signaling Pathway	0							0	0	0	0	0	0	72.4	109.3	92.2	120.3
P37397	Cnn3	Calponin-3 [OS=Rattus norvegicus]	1.548	1.15	1.507	1.195	1.939	1.59	High	Master Protein	0.004	5.766	3	1	5	1	1	330	36.4	5.72	6.61	1	cell differentiation;cell organization and biogenesis;regulation of biological process	cytoskeleton;cytosol	protein binding	Pf00307, Pf00402	54321	ENSRNOG00000011559.7	2				0							23.73	33.69	13.11	20.81	52.8	8.64	72.2	111.7	83	108.7
P37996	Arl3	ADP-ribosylation factor-like protein 3 [OS=Rattus norvegicus]	0.912	0.816	0.967	0.861	0.98	1.258	High	Master Protein	0.002	6.782	12	2	3	2	1	182	20.4	7.24	4.39	2	cell division;cell organization and biogenesis;cellular component movement;regulation of biological process;response to stimulus;transport	cytoplasm;cytoskeleton;Golgi;membrane;nucleus	catalytic activity;metal ion binding;nucleotide binding;protein binding;signal transducer activity	Pf00009, Pf00025, Pf00071, Pf00503, Pf01926, Pf04670, Pf08477, Pf09439	64664		1				0							0	0	0	0	0	0	103.9	94.8	84.9	100.4
P38062	Metap2	methionine aminopeptidase 2 [OS=Rattus norvegicus]	0.911	1.028	0.843	0.916	0.995	1.127	High	Master Protein	0	7.948	5	3	3	3	1	478	53	6.02	7	3	metabolic process	cytoplasm;cytosol;membrane	catalytic activity;metal ion binding;RNA binding	Pf00557	64370		7				0							0	0	0	0	0	0	104.1	94.8	107	87.7
P38650	Dync1h1	Cytoplasmic dynein 1 heavy chain 1 [OS=Rattus norvegicus]	1.069	1.035	0.998	0.981	0.939	1.22	High	Master Protein	0	204.891	15	62	116	62	1	4644	531.9	6.46	219.21	62	cell division;cell organization and biogenesis;cellular component movement;regulation of biological process;response to stimulus;transport	cytoplasm;cytoskeleton;membrane	catalytic activity;motor activity;nucleotide binding;protein binding;RNA binding	Pf03028, Pf04156, Pf07246, Pf07728, Pf08385, Pf08393, Pf12774, Pf12775, Pf12777, Pf12780, Pf12781, Pf13173, Pf13207, Pf13401	29489		6	Vasopressin-regulated water reabsorption; Salmonella infection; Phagosome			0	0.0971381	0.257068	0.794073	0.260254	0.145918	0.0575088	1.62	3.8	13.82	2.24	1.3	8.35	95.6	102.2	102.7	95.3
P38652	Pgm1	Phosphoglucomutase-1 [OS=Rattus norvegicus]	0.733	0.812	0.808	0.865	0.897	0.905	High	Master Protein	0	124.877	41	20	110	20	1	562	61.4	6.76	222.61	20	cellular homeostasis;metabolic process;response to stimulus	cytoplasm;cytoskeleton;cytosol	catalytic activity;metal ion binding	Pf00408, Pf02878, Pf02879, Pf02880	24645		5		WP160	Glycogen Metabolism	0	0.00862863	0.0900968	0.0635314	0.0257498	0.229018	0.071906	3.41	4.78	3.02	4.29	6.41	2.06	115.7	86	94.7	96
P38656	Ssb	Lupus La protein homolog [OS=Rattus norvegicus]	0.759	0.858	0.966	0.885	0.857	0.902	High	Master Protein	0	14.732	10	4	7	4	1	415	47.7	9.73	9.01	4	metabolic process;transport	cytoplasm;nucleus	protein binding;RNA binding	Pf00076, Pf05383, Pf08777, Pf14259	81783		3				0							6.95	4.89	23.93	3.47	1.58	2.73	112.6	85.4	96.6	108.8
P38659	Pdia4	Protein disulfide-isomerase A4 [OS=Rattus norvegicus]	1.131	1.055	1.129	0.991	1.119	1.571	High	Master Protein	0.004	6.339	6	3	3	3	1	643	72.7	5.12	2.29	3	cellular homeostasis;metabolic process;regulation of biological process;response to stimulus	cell surface;endoplasmic reticulum;organelle lumen	catalytic activity;metal ion binding;protein binding;RNA binding	Pf00085, Pf01216, Pf13098, Pf13848, Pf13905	116598		4	Protein processing in endoplasmic reticulum; Thyroid hormone synthesis			0							0	0	0	0	0	0	86.7	98.1	91.5	97.9
P38718	Mpc2	Mitochondrial pyruvate carrier 2 [OS=Rattus norvegicus]	0.967	1.137	1.089	0.913	0.812	1.206	High	Master Protein	0.004	5.574	9	1	2	1	1	127	14.2	10.48	2.81	1	regulation of biological process;transport	membrane;mitochondrion;nucleus	transporter activity	Pf03650	100359982	ENSRNOG00000003150.7	13		WP3916	Hexoses metabolism in proximal tubules	0							0	0	0	0	0	0	86	83.2	97.8	93.6
P38983	Rpsa	40S ribosomal protein SA [OS=Rattus norvegicus]	0.965	0.894	1.108	1.006	0.94	1.108	High	Master Protein	0	35.173	21	5	24	5	1	295	32.8	4.87	85.26	5	cell differentiation;cell organization and biogenesis;metabolic process;transport	cytoplasm;cytosol;membrane;nucleus;ribosome	protein binding;receptor activity;RNA binding;structural molecule activity	Pf00318	29236	ENSRNOG00000018645.5	8	Ribosome	WP30	Cytoplasmic Ribosomal Proteins	0	0.274297	0.13909	0.639036	0.717457	0.663428	0.817056	5.32	9.21	1.69	0.32	1.75	1.13	101.1	99.5	86.9	109
P39032	Rpl36	60S ribosomal protein L36 [OS=Rattus norvegicus]	0.812	0.927	1.083	0.984	0.985	1.231	High	Master Protein	0.002	6.575	10	1	6	1	1	105	12.3	11.59	12.11	1	metabolic process	cytoplasm;membrane;ribosome	RNA binding;structural molecule activity	Pf01158	58927		9	Ribosome	WP30	Cytoplasmic Ribosomal Proteins	0							6.09	27.99	31.01	11.2	11.68	10.39	100.5	81.6	93.1	108.8
P39052	Dnm2	Dynamin-2 [OS=Rattus norvegicus]	1.05	1.059	1.033	0.993	1.042	1.171	High	Master Protein	0	34.36	10	9	18	9	1	870	98.2	7.43	42.39	9	cell organization and biogenesis;metabolic process;regulation of biological process;response to stimulus;transport	cytoplasm;cytoskeleton;cytosol;endosome;Golgi;membrane;nucleus	catalytic activity;nucleotide binding;protein binding	Pf00169, Pf00350, Pf01031, Pf02212	25751	ENSRNOG00000007649.8	8	Endocrine and other factor-regulated calcium reabsorption; Synaptic vesicle cycle; Fc gamma R-mediated phagocytosis; Bacterial invasion of epithelial cells; Endocytosis; Phospholipase D signaling pathway	WP3887; WP44	Angiotensin signaling in thick ascending limbs; IL-5 Signaling Pathway	0	0.56207	0.558161	0.505579	0.6307	0.646782	0.10233	18.81	21.98	6.92	0.66	11.82	10.29	96.9	101.8	102.6	93.8
P39069	Ak1	Adenylate kinase isoenzyme 1 [OS=Rattus norvegicus]	1.183	1.26	1.309	1.213	0.99	1.374	High	Master Protein	0	91.573	64	13	88	13	1	194	21.6	7.9	180.75	13	cell differentiation;metabolic process;regulation of biological process;response to stimulus	cytoplasm;cytosol;membrane	catalytic activity;nucleotide binding	Pf00406, Pf13207, Pf13238, Pf13671	24183		3	Purine metabolism; Metabolic pathways; Thiamine metabolism			0	0.169336	0.0787164	0.00751642	0.0131769	0.300212	0.0449933	3.64	7.36	5.34	4.32	0.64	12.02	83	101.4	104.6	108.2
P39947	Ccnc	Cyclin-C [OS=Rattus norvegicus]	1.886	1.19	1.222	0.647	0.801	2.301	Medium	Master Protein	0.043	1.68	2	1	2	1	1	278	32.5	6.98	2.14	1	metabolic process;regulation of biological process	nucleus	catalytic activity;enzyme regulator activity	Pf00134	114839		5				0							0	0	0	0	0	0	78.5	148	93.4	95.9
P40112	Psmb3	proteasome subunit beta type-3 [OS=Rattus norvegicus]	0.875	0.851	1.098	0.987	1.054	1.101	High	Master Protein	0	17.184	23	3	5	3	1	205	22.9	6.55	11.07	3	metabolic process	cytoplasm;nucleus;proteasome	catalytic activity	Pf00227	29676	ENSRNOG00000052730.1	10	Proteasome	WP302	Proteasome Degradation	0							0	0	0	0	0	0	101.1	88.5	86.1	111.1
P40307	Psmb2	proteasome subunit beta type-2 [OS=Rattus norvegicus]	0.982	0.758	1.052	0.949	0.97	1	High	Master Protein	0	17.356	22	4	10	4	1	201	22.9	7.44	19.69	4	metabolic process;response to stimulus	cytoplasm;membrane;nucleus;proteasome	catalytic activity	Pf00227	29675	ENSRNOG00000011463.6	5	Proteasome	WP302	Proteasome Degradation	0	0.462578	0.214591	0.489699	0.633128	0.721044	0.504226	7.19	2.23	16.28	4.25	9.64	3.72	101.4	89.3	83.4	115.4
P40329	Rars	arginine--tRNA ligase, cytoplasmic [OS=Rattus norvegicus]	1.585	1.37	1.049	1.189	1.079	1.216	High	Master Protein	0	20.416	12	7	12	7	1	660	75.8	7.05	25.65	7	metabolic process	cytoplasm;cytosol;membrane;mitochondrion;nucleus	catalytic activity;nucleotide binding;protein binding;RNA binding	Pf00750, Pf03485, Pf05746	287191	ENSRNOG00000007739.6	10	Aminoacyl-tRNA biosynthesis			0	0.0722241	0.110035	0.463101	0.245084	0.427222	0.260201	31.54	16.81	17.13	24.2	19.55	20.73	86.7	120.3	118.8	91
P41123	Rpl13; LOC100359922	60S ribosomal protein L13 [OS=Rattus norvegicus]	1.095	1.079	1.037	1.01	1.047	1.368	High	Master Protein	0	32.633	28	6	40	6	1	211	24.3	11.55	74.83	6	metabolic process	membrane;nucleus;ribosome	RNA binding;structural molecule activity	Pf01294	81765; 100359922	ENSRNOG00000015335.6	19; 8	Ribosome	WP30	Cytoplasmic Ribosomal Proteins	0	0.00782225	0.0307087	0.561928	0.170234	0.750621	0.0481655	1.29	2.23	11.09	0.8	0.85	10.45	89.7	98.1	100	92.9
P41350-1	Cav1	Caveolin-1 [OS=Rattus norvegicus]	1.111	0.877	1.23	1.05	1.053	0.926	High	Master Protein	0	37.554	28	6	34	4	1	178	20.5	5.53	74.35	6	cell communication;cell differentiation;cell organization and biogenesis;cellular homeostasis;metabolic process;regulation of biological process;response to stimulus;transport	cell surface;cytoplasm;cytosol;endoplasmic reticulum;endosome;Golgi;membrane;mitochondrion	enzyme regulator activity;protein binding;structural molecule activity	Pf01146	25404		4		WP457; WP74; WP188; WP5	TNF-alpha NF-kB Signaling Pathway; Integrin-mediated cell adhesion; Focal Adhesion; EGFR1 Signaling Pathway	2	0.424083	0.254899	0.0112359	0.0785264	0.343266	0.254349	16.13	4.81	0.8	3.32	9.87	4.77	96.1	102	83.5	121.2
P41498	Acp1	Low molecular weight phosphotyrosine protein phosphatase [OS=Rattus norvegicus]	0.907	1.062	1.111	1.07	1.195	1.117	High	Master Protein	0	16.757	24	3	14	3	1	158	18.1	6.52	32.08	3	cell communication;metabolic process	cytoplasm;cytosol;membrane	catalytic activity;protein binding	Pf01451	24161		6	Adherens junction; Metabolic pathways; Thiamine metabolism			0	0.174055	0.198614	0.109882	0.200225	0.0651471	0.140866	8.58	1.38	8.09	8.73	8.36	8.08	92.2	83.6	102.9	102.3
P41499	Ptpn11	tyrosine-protein phosphatase non-receptor type 11 [OS=Rattus norvegicus]	0.824	0.861	0.997	0.683	0.779	1.069	High	Master Protein	0	16.569	9	5	10	1	1	597	68.4	7.28	22.72	5	cell differentiation;cell organization and biogenesis;cellular component movement;metabolic process;regulation of biological process;response to stimulus	cytoplasm;cytosol;mitochondrion;nucleus	catalytic activity;protein binding	Pf00017, Pf00102, Pf00782	25622	ENSRNOG00000030124.5	12	Herpes simplex infection; Neurotrophin signaling pathway; Axon guidance; Renal cell carcinoma; Natural killer cell mediated cytotoxicity; Ras signaling pathway; Jak-STAT signaling pathway; Leukocyte transendothelial migration; Insulin resistance; Chronic myeloid leukemia; Proteoglycans in cancer; Adipocytokine signaling pathway; Phospholipase D signaling pathway	WP1289; WP457; WP355; WP147; WP94; WP8; WP569; WP439; WP319; WP135; WP44; WP5	Type II interferon signaling (IFNG); TNF-alpha NF-kB Signaling Pathway; IL-1 Signaling Pathway; Kit Receptor Signaling Pathway; Signaling of Hepatocyte Growth Factor Receptor; IL-9 Signaling Pathway; IL-2 Signaling Pathway; Insulin Signaling; IL-3 Signaling Pathway; IL-6 Signaling Pathway; IL-5 Signaling Pathway; EGFR1 Signaling Pathway	0							0	0	0	0	0	0	111.9	92.2	96.3	111.6
P41499-2	Ptpn11	Isoform 2 of Tyrosine-protein phosphatase non-receptor type 11 [OS=Rattus norvegicus]	1.007	1.004	0.993	1.026	1.058	1.42	High	Master Protein	0	17.916	9	5	12	1	1	593	68	7.28	29.13	5	cell differentiation;cell organization and biogenesis;cellular component movement;metabolic process;regulation of biological process;response to stimulus	cytoplasm;cytosol;mitochondrion;nucleus	catalytic activity;protein binding	Pf00017, Pf00102, Pf00782	25622		12		WP1289; WP457; WP355; WP147; WP94; WP8; WP569; WP439; WP319; WP135; WP44; WP5	Type II interferon signaling (IFNG); TNF-alpha NF-kB Signaling Pathway; IL-1 Signaling Pathway; Kit Receptor Signaling Pathway; Signaling of Hepatocyte Growth Factor Receptor; IL-9 Signaling Pathway; IL-2 Signaling Pathway; Insulin Signaling; IL-3 Signaling Pathway; IL-6 Signaling Pathway; IL-5 Signaling Pathway; EGFR1 Signaling Pathway	3	0.39429	0.482116	0.412404	0.496016	0.313353	0.0217467	1.44	1.01	1.78	5.31	9.69	1.39	93.7	96.7	93.9	92.2
P41542	Uso1	General vesicular transport factor p115 [OS=Rattus norvegicus]	1.174	1.249	1.159	1.098	1.161	1.45	High	Master Protein	0	23.831	9	9	11	9	1	959	107.1	4.96	18.24	9	cell organization and biogenesis;transport	cytoplasm;cytosol;endoplasmic reticulum;Golgi;membrane	catalytic activity;motor activity;protein binding;RNA binding;transporter activity	Pf01576, Pf02403, Pf04869, Pf04871, Pf08432, Pf12795, Pf13514	56042	ENSRNOG00000002301.6	14				0							9.94	14.55	21.35	3.39	1.4	15.19	84.9	99.6	105.9	98.3
P41562	Idh1	Isocitrate dehydrogenase [NADP] cytoplasmic [OS=Rattus norvegicus]	0.882	0.918	1.004	0.895	0.993	0.823	High	Master Protein	0	50.01	20	7	47	6	1	414	46.7	6.99	107.42	7	metabolic process;regulation of biological process;response to stimulus	cytoplasm;cytosol;mitochondrion	catalytic activity;metal ion binding;nucleotide binding;protein binding	Pf00180	24479	ENSRNOG00000015020.7	9	2-Oxocarboxylic acid metabolism; Citrate cycle (TCA cycle); Biosynthesis of amino acids; Metabolic pathways; Glutathione metabolism; Peroxisome; Carbon metabolism	WP469	Glutathione metabolism	0	0.587542	0.361252	0.476856	0.317922	0.675138	0.290825	0.29	15.95	1.4	10.05	8.8	6.13	103.3	102.5	94.9	103.3
P41565	Idh3g	Isocitrate dehydrogenase [NAD] subunit gamma 1, mitochondrial [OS=Rattus norvegicus]	0.852	0.897	0.919	0.942	1.048	0.951	High	Master Protein	0	42.059	25	8	42	8	1	393	42.8	8.9	64.82	8	metabolic process;regulation of biological process	mitochondrion	catalytic activity;metal ion binding;nucleotide binding	Pf00180	25179		X		WP347	TCA Cycle	0	0.00595989	0.0171226	0.0514676	0.126018	0.801382	0.124984	1.1	0.54	3.94	0.31	1.51	2.96	105.2	89.1	94.1	96
P42123	Ldhb	L-lactate dehydrogenase B chain [OS=Rattus norvegicus]	0.717	0.882	0.764	0.945	0.886	0.745	High	Master Protein	0	130.905	50	18	289	16	1	334	36.6	6.05	665.2	18	metabolic process	cytoplasm;cytosol;membrane;mitochondrion	catalytic activity;nucleotide binding;protein binding	Pf00056, Pf02866	24534	ENSRNOG00000013000.7	4	Glycolysis / Gluconeogenesis; Metabolic pathways; Cysteine and methionine metabolism; Pyruvate metabolism; Propanoate metabolism; Glucagon signaling pathway	WP3916; WP337	Hexoses metabolism in proximal tubules; Glycolysis and Gluconeogenesis	2	0.0115621	0.025455	0.045159	0.272759	0.143877	0.0100517	3.36	1.73	1.29	8.38	3.4	1.61	117.7	81.3	103.9	92.8
P42346	Mtor	Serine/threonine-protein kinase mTOR [OS=Rattus norvegicus]	0.596	0.639	0.536	0.629	0.582	0.818	High	Master Protein	0.009	3.667	1	2	3	2	1	2549	288.6	7.17	0	2	cell communication;cell growth;cell organization and biogenesis;metabolic process;regulation of biological process;response to stimulus	cytoplasm;cytosol;endoplasmic reticulum;Golgi;membrane;mitochondrion;nucleus;vacuole	catalytic activity;DNA binding;nucleotide binding;protein binding	Pf00454, Pf02259, Pf02260, Pf08771, Pf11865	56718	ENSRNOG00000009615.7	5	ErbB signaling pathway; Glioma; Longevity regulating pathway; Longevity regulating pathway - multiple species; Prostate cancer; Central carbon metabolism in cancer; Choline metabolism in cancer; Acute myeloid leukemia; PI3K-Akt signaling pathway; Endocrine resistance; EGFR tyrosine kinase inhibitor resistance; AMPK signaling pathway; Pathways in cancer; MicroRNAs in cancer; Jak-STAT signaling pat…	WP569; WP439; WP1299; WP485	IL-2 Signaling Pathway; Insulin Signaling; ErbB signaling pathway; Alpha6-Beta4 Integrin Signaling Pathway	0							0	0	0	0	0	0	145.8	86.9	93.3	78.2
P42667	Sec11a	Signal peptidase complex catalytic subunit SEC11A [OS=Rattus norvegicus]							Medium	Master Protein	0.05	1.656	4	1	1	1	1	179	20.6	9.17	0	1	metabolic process	endoplasmic reticulum;membrane	catalytic activity	Pf00717	65166		1				0
P42676	Nln	Neurolysin, mitochondrial [OS=Rattus norvegicus]	0.796	0.912	0.942	0.93	0.899	1.116	High	Master Protein	0	16.872	7	4	9	4	1	704	80.2	6.47	12.44	4	metabolic process;regulation of biological process	cytoplasm;cytosol;membrane;mitochondrion	catalytic activity;metal ion binding	Pf01432	117041		2	Renin-angiotensin system			0	0.0277788	0.820138	0.498248	0.617339	0.0302983	0.240289	1	15.2	1.54	3.89	0.87	2.32	110.4	78.2	101.7	102.7
P42893-2		Isoform B of Endothelin-converting enzyme 1 [OS=Rattus norvegicus]	0.965	1.326	1.254	1.05	1.358	1.847	High	Master Protein	0.004	4.615	3	2	2	2	1	769	87	6.13	1.76	2	metabolic process		catalytic activity	Pf01431, Pf05649							0							0	0	0	0	0	0	81.6	78.7	108.2	102.3
P42930	Hspb1	Heat shock protein beta-1 [OS=Rattus norvegicus]	1.38	1.299	1.355	1.176	1.109	1.407	High	Master Protein	0	71.305	53	11	74	11	1	206	22.9	6.55	182.51	11	metabolic process;regulation of biological process;response to stimulus	cytoplasm;cytoskeleton;membrane;nucleus;proteasome	enzyme regulator activity;protein binding;RNA binding	Pf00011	24471		12		WP294; WP89; WP457; WP319; WP135; WP590; WP358	p38 MAPK Signaling Pathway (BioCarta); FAS pathway and Stress induction of HSP regulation; TNF-alpha NF-kB Signaling Pathway; IL-3 Signaling Pathway; IL-6 Signaling Pathway; Cardiovascular Signaling; MAPK signaling pathway	0	0.00220106	0.00134683	0.00418531	0.0191403	0.0798095	0.00580312	2.34	0.01	0.43	4.99	7.73	5.24	80.5	112.2	104.5	108.8
P43244	Matr3	Matrin-3 [OS=Rattus norvegicus]	0.946	0.881	0.89	0.916	0.849	1.027	High	Master Protein	0	21.066	9	5	9	5	1	845	94.4	6.2	20.9	5	defense response;regulation of biological process;response to stimulus	cytoplasm;membrane;nucleus	metal ion binding;protein binding;RNA binding	Pf00076, Pf13893, Pf14259	29150		18				0							26.8	25.4	12.6	10.52	14.86	34.21	108.3	102.4	95.4	96.4
P43278	H1f0	Histone H1.0 [OS=Rattus norvegicus]	0.992	0.889	1.125	1.012	1.133	0.975	High	Master Protein	0	19.161	21	4	20	4	1	194	20.9	10.9	43.42	4	cell organization and biogenesis	chromosome;cytoskeleton;Golgi;nucleus	DNA binding;RNA binding	Pf00538	24437		7				0	0.981901	0.132036	0.132265	0.369972	0.04305	0.529038	3.4	6.22	7.63	1.48	3.62	11.57	99	102.1	86	111.4
P43424	Galt	Galactose-1-phosphate uridylyltransferase [OS=Rattus norvegicus]							Medium	Master Protein	0.017	2.317	4	1	1	1	1	379	43.3	6.57	0	1	metabolic process	Golgi	catalytic activity;metal ion binding	Pf01087, Pf01230, Pf02744	298003	ENSRNOG00000014766.5	5	Galactose metabolism; Prolactin signaling pathway; Metabolic pathways; Amino sugar and nucleotide sugar metabolism			0
P43884-1	Plin1	Perilipin-1 [OS=Rattus norvegicus]	1.921	1.16	1.107	1.18	1.433	3.145	Medium	Master Protein	0.028	1.9	3	1	1	1	1	517	55.6	6.8	0	1	metabolic process	cytosol;endoplasmic reticulum		Pf03036	25629		1		WP155	Adipogenesis	0							0	0	0	0	0	0	67.8	130.1	78.6	75
P45479	Ppt1	Palmitoyl-protein thioesterase 1 [OS=Rattus norvegicus]	0.976	0.873	1.08	0.87	0.878	0.984	High	Master Protein	0.008	4.471	8	2	3	2	1	306	34.4	7.43	0	2	cell organization and biogenesis;cellular homeostasis;metabolic process;regulation of biological process;response to stimulus;transport	cytosol;extracellular;Golgi;membrane;nucleus;vacuole	catalytic activity	Pf02089	29411	ENSRNOG00000012616.5	5	Fatty acid metabolism; Fatty acid elongation; Metabolic pathways; Lysosome			0							0	0	0	0	0	0	105.5	102.9	92.2	114
P45592	Cfl1	Cofilin-1 [OS=Rattus norvegicus]	1.022	0.95	1.183	1.114	1.077	1.005	High	Master Protein	0	36.895	36	5	31	4	1	166	18.5	8.09	52.72	5	cell organization and biogenesis;cellular component movement;metabolic process;regulation of biological process;response to stimulus;transport	cytoplasm;cytoskeleton;membrane;nucleus	protein binding	Pf00241	29271	ENSRNOG00000020660.7	1	Axon guidance; Pertussis; Fc gamma R-mediated phagocytosis; Regulation of actin cytoskeleton	WP590; WP351; WP520	Cardiovascular Signaling; Regulation of Actin Cytoskeleton; G13 Signaling Pathway	2	0.218201	0.343968	0.0311269	0.0831037	0.203729	0.771981	0.73	2.48	6.34	2.81	8.97	7.94	94.9	98	91.1	112.3
P45953	Acadvl	Very long-chain specific acyl-CoA dehydrogenase, mitochondrial [OS=Rattus norvegicus]	0.845	1.04	0.805	0.947	0.986	0.938	High	Master Protein	0	279.399	50	29	290	29	1	655	70.7	8.9	725.66	29	cell differentiation;metabolic process;regulation of biological process;response to stimulus	cytosol;membrane;mitochondrion;nucleus	catalytic activity;nucleotide binding	Pf00441, Pf02770, Pf02771, Pf08028	25363		10	Fatty acid metabolism; Fatty acid degradation; Metabolic pathways	WP372; WP419; WP1307	Beta Oxidation Meta Pathway; Mitochondrial LC-Fatty Acid Beta-Oxidation; Fatty Acid Beta Oxidation	0	0.0628131	0.573099	0.0059955	0.0631273	0.875625	0.163299	6.56	2.3	2.41	3.14	0.85	4.11	106.4	87.6	109.6	86
P46462	Vcp	Transitional endoplasmic reticulum ATPase [OS=Rattus norvegicus]	0.852	0.877	0.954	0.905	0.91	1.007	High	Master Protein	0	114.158	28	21	102	21	1	806	89.3	5.26	205.14	21	cell communication;cell organization and biogenesis;metabolic process;regulation of biological process;response to stimulus;transport	cytoplasm;cytosol;endoplasmic reticulum;membrane;nucleus;proteasome	catalytic activity;enzyme regulator activity;nucleotide binding;protein binding;RNA binding	Pf00004, Pf00910, Pf01057, Pf01078, Pf02359, Pf02933, Pf05496, Pf05673, Pf06068, Pf07724, Pf07726, Pf07728, Pf09336, Pf13191, Pf13207, Pf13401	116643	ENSRNOG00000034242.3	5	Legionellosis; Protein processing in endoplasmic reticulum	WP8	IL-9 Signaling Pathway	0	0.0564484	0.134736	0.422167	0.250515	0.278154	0.588788	7.38	5.81	11.52	12.8	8.47	1.27	109.1	92.3	93.2	104.1
P46844	Blvra	Biliverdin reductase A [OS=Rattus norvegicus]	1.173	0.921	0.99	0.983	1.074	1.482	High	Master Protein	0	21.075	25	6	11	6	1	295	33.5	6.13	15.66	6	metabolic process	cytoplasm;cytosol	catalytic activity;metal ion binding;nucleotide binding	Pf01408, Pf03447, Pf09166	116599		3	Porphyrin and chlorophyll metabolism			0	0.460318	0.907655	0.668098	0.490479	0.683425	0.0285227	25.95	7.68	25.84	5.29	0.17	1.76	87.1	102.1	93.3	85.3
P47196	Akt1	RAC-alpha serine/threonine-protein kinase [OS=Rattus norvegicus]							Medium	Master Protein	0.039	1.758	2	1	1	1	1	480	55.7	5.9	2.31	1	cell death;cell differentiation;cell organization and biogenesis;defense response;development;metabolic process;regulation of biological process;response to stimulus;transport	cytoplasm;cytoskeleton;cytosol;membrane;mitochondrion;nucleus	catalytic activity;enzyme regulator activity;nucleotide binding;protein binding	Pf00069, Pf00169, Pf00433, Pf07714, Pf14531, Pf15413	24185	ENSRNOG00000028629.3	6	Endometrial cancer; Tight junction; MAPK signaling pathway; ErbB signaling pathway; Sphingolipid signaling pathway; Regulation of lipolysis in adipocytes; B cell receptor signaling pathway; Adrenergic signaling in cardiomyocytes; Apoptosis; Neurotrophin signaling pathway; Measles; Glioma; Chagas disease (American trypanosomiasis); Longevity regulating pathway; Hepatitis B; AGE-RAGE signaling path…	WP355; WP1964; WP199; WP1312; WP147; WP1308; WP74; WP1284; WP8; WP590; WP485; WP439; WP358; WP1965; WP319; WP3887; WP188; WP1309; WP135; WP1290; WP44; WP1279; WP5; WP569; WP457; WP375; WP1968	IL-1 Signaling Pathway; VEGFR-3 signaling; Delta-Notch Signaling Pathway; Signal Transduction of S1P; Kit Receptor Signaling Pathway; Endochondral Ossification; Integrin-mediated cell adhesion; EPO Receptor Signaling; IL-9 Signaling Pathway; Cardiovascular Signaling; Alpha6-Beta4 Integrin Signaling Pathway; Insulin Signaling; MAPK signaling pathway; VEGF-receptor Signal Transduction; IL-3 Signali…	0
P47198	LOC100360057; Rpl22	60S ribosomal protein L22 [OS=Rattus norvegicus]	1.316	1.214	1.497	1.193	1.789	1.35	High	Master Protein	0	11.16	10	1	3	1	1	128	14.8	9.03	9.69	1	cell differentiation;metabolic process	cytoplasm;nucleus;ribosome	RNA binding;structural molecule activity	Pf01776	100360057; 81768		4; 5	Ribosome	WP30	Cytoplasmic Ribosomal Proteins	0							0	0	0	0	0	0	73.1	96.2	88.7	109.4
P47245-2	Nrd1; Nrdc	Isoform 2 of Nardilysin [OS=Rattus norvegicus]	0.861	0.87	0.865	0.939	0.967	0.95	High	Master Protein	0	9.719	5	4	9	4	1	1229	140.6	4.91	9.07	4	metabolic process;regulation of biological process	mitochondrion	catalytic activity;metal ion binding	Pf00675, Pf05193	25499		5				0	0.452546	0.404796	0.463275	0.295635	0.756264	0.967575	5.04	16.52	23.66	9.68	41.74	2.99	103.9	106.5	91.8	86.1
P47727	Cbr1	Carbonyl reductase [NADPH] 1 [OS=Rattus norvegicus]	0.777	0.985	0.838	1.02	1.034	1.074	High	Master Protein	0	63.812	43	11	52	11	1	277	30.6	8.06	111.49	11	cell differentiation;metabolic process;response to stimulus	cytoplasm;membrane;nucleus	catalytic activity;protein binding	Pf00106, Pf08659, Pf13561	29224		11	Arachidonic acid metabolism; Chemical carcinogenesis; Metabolic pathways; Metabolism of xenobiotics by cytochrome P450			0	0.00248435	0.573689	0.00128987	0.542583	0.00573472	0.203667	0.01	9.36	0.89	9.07	0.45	9.6	104.5	84.1	102.9	86.8
P47820-1	Ace	Angiotensin-converting enzyme [OS=Rattus norvegicus]	1.189	0.857	1.302	1.258	1.657	1.714	High	Master Protein	0.008	3.957	1	1	3	1	1	1313	150.8	6.58	5.78	1	cell proliferation;cellular homeostasis;metabolic process;regulation of biological process;response to stimulus;transport	cytoplasm;endosome;extracellular;membrane;vacuole	catalytic activity;metal ion binding;protein binding	Pf01401	24310		10	Chagas disease (American trypanosomiasis); Renin secretion; Renin-angiotensin system; Hypertrophic cardiomyopathy (HCM)	WP557	ACE Inhibitor Pathway	0							0	0	0	0	0	0	79.8	94.9	68.5	104
P47853	Bgn	biglycan [OS=Rattus norvegicus]	1.78	1.295	1.596	1.544	1.459	2.362	High	Master Protein	0	36.644	22	8	18	7	1	369	41.7	7.52	49.79	8	metabolic process;regulation of biological process;response to stimulus	cell surface;cytoplasm;extracellular;membrane	enzyme regulator activity;protein binding	Pf01462, Pf12799, Pf13855, Pf14580	25181	ENSRNOG00000055962.1	X				0	0.339525	0.816892	0.896175	0.982487	0.466901	0.505122	22.38	27.91	9.19	4.11	14.21	3.41	65.7	124.8	85.1	103.3
P47858	Pfkm	ATP-dependent 6-phosphofructokinase, muscle type [OS=Rattus norvegicus]	1.011	0.959	0.859	0.895	0.876	1.019	High	Master Protein	0	74.561	28	17	73	14	1	780	85.5	8	163.19	17	cell organization and biogenesis;cellular homeostasis;metabolic process;regulation of biological process	cytoplasm;cytosol;membrane	catalytic activity;metal ion binding;nucleotide binding;protein binding	Pf00365	65152		7	Glycolysis / Gluconeogenesis; Galactose metabolism; Central carbon metabolism in cancer; Pentose phosphate pathway; Biosynthesis of amino acids; Metabolic pathways; RNA degradation; AMPK signaling pathway; Fructose and mannose metabolism; Carbon metabolism	WP3916; WP337; WP439	Hexoses metabolism in proximal tubules; Glycolysis and Gluconeogenesis; Insulin Signaling	3	0.925687	0.984504	0.0860469	0.0102713	0.102886	0.367736	1.72	7.27	2.66	1.44	0.96	3.24	106.4	102.2	102.3	91.4
P47860	Pfkp	ATP-dependent 6-phosphofructokinase, platelet type [OS=Rattus norvegicus]	0.972	0.892	1.137	0.824	0.846	1.065	High	Master Protein	0	36.508	10	6	19	4	1	788	85.7	7.28	30.74	6	cell organization and biogenesis;metabolic process	cytoplasm;cytosol;membrane;nucleus	catalytic activity;metal ion binding;nucleotide binding;protein binding	Pf00365	60416		17	Glycolysis / Gluconeogenesis; Galactose metabolism; Central carbon metabolism in cancer; Pentose phosphate pathway; Biosynthesis of amino acids; Metabolic pathways; RNA degradation; AMPK signaling pathway; Fructose and mannose metabolism; Thyroid hormone signaling pathway; Carbon metabolism	WP3916; WP337	Hexoses metabolism in proximal tubules; Glycolysis and Gluconeogenesis	0							0	0	0	0	0	0	105.1	102.1	93.7	119.5
P47875	Csrp1	Cysteine and glycine-rich protein 1 [OS=Rattus norvegicus]	1.504	1.525	1.513	1.348	1.314	1.525	High	Master Protein	0	14.455	16	2	8	2	1	193	20.6	8.57	20.13	2		nucleus	metal ion binding;RNA binding	Pf00412	29276	ENSRNOG00000008937.5	13				0	0.0808302	0.136834	0.134295	0.147433	0.0923322	0.15105	27.5	23.99	36.21	28.9	21.29	24.99	71.7	111.5	98.1	108.4
P47942	Dpysl2	Dihydropyrimidinase-related protein 2 [OS=Rattus norvegicus]	1.248	1.073	1.398	1.122	1.086	1.345	High	Master Protein	0	91.537	46	18	71	15	1	572	62.2	6.38	167.36	18	cell differentiation;cell organization and biogenesis;cellular component movement;development;regulation of biological process;response to stimulus;transport	cytoplasm;cytoskeleton;cytosol;membrane;mitochondrion	catalytic activity;protein binding	Pf01979, Pf07969, Pf13147, Pf13594	25416	ENSRNOG00000009625.6	15	Axon guidance			4	0.0324283	0.674568	0.5136	0.919156	0.850907	0.278513	9.94	10.92	5.98	7.23	18.92	24.27	84.2	113	87.2	117.7
P47967	Lgals5	galectin-5 [OS=Rattus norvegicus]	0.736	0.478	0.935	0.972	0.806	0.819	High	Master Protein	0	12.926	23	3	5	3	1	145	16.2	6.67	13.96	3				Pf00337	25475		10				0	0.104802	0.074987	0.0404667	0.868775	0.0780283	0.942207	2.61	5.66	1.78	6.3	10.44	9.46	118.9	89	56.8	108.8
P48004-1	Psma7	Proteasome subunit alpha type-7 [OS=Rattus norvegicus]	0.84	0.845	0.955	0.928	1.121	1.057	High	Master Protein	0	26.766	24	6	21	6	1	254	28.3	8.68	32.44	6	metabolic process	cytoplasm;nucleus;proteasome	catalytic activity;protein binding	Pf00227, Pf10584	29674		3		WP302	Proteasome Degradation	0	0.0584798	9.59182e-05	0.080743	0.128862	0.338974	0.897383	5.88	0.27	2.64	2.99	20.64	1.98	102.5	92.9	86.8	97.9
P48037	Anxa6	annexin A6 [OS=Rattus norvegicus]	0.912	0.83	1.003	0.913	0.881	1.015	High	Master Protein	0	178.18	52	32	204	32	1	673	75.7	5.57	440.7	32	cell organization and biogenesis;cellular homeostasis;regulation of biological process;response to stimulus;transport	cytoplasm;membrane;mitochondrion;nucleus	metal ion binding;nucleotide binding;protein binding;transporter activity	Pf00191	79125		10		WP326; WP303	Calcium Regulation in the Cardiac Cell; Prostaglandin Synthesis and Regulation	0	0.0775977	0.0258681	0.729254	0.105875	0.273181	0.528676	2.99	1	0.17	5.07	7.07	6.66	108.5	97.7	90.1	106.9
P48199	Crp	C-reactive protein [OS=Rattus norvegicus]	0.953	0.547	1.066	0.867	0.712	1.08	High	Master Protein	0	12.242	9	2	6	2	1	230	25.5	5	14.1	2	cell organization and biogenesis;defense response;metabolic process;regulation of biological process;response to stimulus	extracellular	metal ion binding;protein binding	Pf00354, Pf13385	25419	ENSRNOG00000000053.7	13				0							3.31	7.78	27.63	9.86	22.11	19.87	113.6	108.3	62.2	121.1
P48284	Car4	Carbonic anhydrase 4 [OS=Rattus norvegicus]	0.966	1.05	1.053	1.061	1.189	1.059	High	Master Protein	0.008	4.414	8	2	2	2	1	309	35.1	6.8	3.06	2	metabolic process;response to stimulus;transport	cell surface;endoplasmic reticulum;Golgi;membrane	catalytic activity;metal ion binding	Pf00194	29242		10	Proximal tubule bicarbonate reclamation; Nitrogen metabolism	WP3881; WP3882	Proximal Tubule Transporters; Thick Ascending Limb Transporters	0							0	0	0	0	0	0	95	91.7	99.8	100
P48303	S1pr1	Sphingosine 1-phosphate receptor 1 [OS=Rattus norvegicus]	0.889	0.846	1.033	1.029	0.899	1.018	Medium	Master Protein	0.011	3.026	4	1	1	1	1	383	42.7	9.48	2.29	1	cell differentiation;cell organization and biogenesis;cellular component movement;cellular homeostasis;regulation of biological process;response to stimulus	endosome;membrane	protein binding;receptor activity;signal transducer activity	Pf00001	29733	ENSRNOG00000013683.3	2	Sphingolipid signaling pathway; Neuroactive ligand-receptor interaction; FoxO signaling pathway	WP409; WP1312; WP161	GPCRs, Other; Signal Transduction of S1P; Small Ligand GPCRs	0							0	0	0	0	0	0	104.7	93.1	88.6	108.2
P48500	Tpi1; LOC100911515	Triosephosphate isomerase [OS=Rattus norvegicus]	0.766	0.706	0.938	0.911	0.926	0.705	High	Master Protein	0	56.447	34	8	68	8	1	249	26.8	7.24	195.97	8	development;metabolic process	cytosol;nucleus	catalytic activity;protein binding	Pf00121	24849; 100911515	ENSRNOG00000050669.2; ENSRNOG00000015290.6	4; 9	Glycolysis / Gluconeogenesis; Inositol phosphate metabolism; Biosynthesis of amino acids; Metabolic pathways; Fructose and mannose metabolism; Carbon metabolism	WP1307; WP337; WP3916; WP372	Fatty Acid Beta Oxidation; Glycolysis and Gluconeogenesis; Hexoses metabolism in proximal tubules; Beta Oxidation Meta Pathway	0	0.0863246	0.108711	0.0338939	0.00899353	0.0989128	0.0321896	8.75	10.06	1.29	0.17	0.36	2.57	118.3	94.5	83.6	114
P48508	Gclm	Glutamate--cysteine ligase regulatory subunit [OS=Rattus norvegicus]	1.323	1.348	1.334	1.277	2.066	2.479	High	Master Protein	0.002	7.152	11	2	2	2	1	274	30.5	5.52	5.18	2	cell organization and biogenesis;cellular homeostasis;metabolic process;regulation of biological process;response to stimulus		catalytic activity;enzyme regulator activity;protein binding	Pf00248	29739	ENSRNOG00000013409.4	2	Metabolic pathways; Glutathione metabolism; Cysteine and methionine metabolism	WP1280; WP469	Keap1-Nrf2; Glutathione metabolism	0							0	0	0	0	0	0	66.3	87.8	89.4	88.5
P48675	Des	desmin [OS=Rattus norvegicus]	1.068	1.303	1.395	1.057	1.128	1.496	High	Master Protein	0	210.547	61	30	260	26	1	469	53.4	5.27	696.32	30	cell organization and biogenesis	cytoplasm;cytoskeleton;membrane;nucleus	protein binding;structural molecule activity	Pf00038, Pf03962, Pf04732	64362		9	Arrhythmogenic right ventricular cardiomyopathy (ARVC); Dilated cardiomyopathy; Hypertrophic cardiomyopathy (HCM)	WP316	Striated Muscle Contraction	4	0.278424	0.0534897	0.0836639	0.0668845	0.158609	0.0178388	10.5	1.55	11.88	0.63	6.89	11.77	84.3	83.6	115.1	117.2
P48679-1	Lmna	Prelamin-A/C [OS=Rattus norvegicus]	1.307	1.256	1.524	1.33	1.334	1.662	High	Master Protein	0	215.648	51	33	198	31	1	665	74.3	6.98	478.54	33	cell organization and biogenesis;regulation of biological process;response to stimulus;transport	membrane;nucleus	protein binding;structural molecule activity	Pf00038, Pf00932, Pf12128	60374		2		WP89; WP155	FAS pathway and Stress induction of HSP regulation; Adipogenesis	2	0.0225581	0.00203145	0.0104554	0.00918189	0.0072385	0.00174362	2.84	1.59	10.03	0.49	6.08	4.81	74.2	97.5	92.2	113
P48721	Hspa9	Stress-70 protein, mitochondrial [OS=Rattus norvegicus]	0.909	0.977	0.882	0.885	0.935	0.925	High	Master Protein	0	213.723	43	28	225	27	1	679	73.8	6.3	542.36	28	cell differentiation;cell organization and biogenesis;metabolic process;regulation of biological process;response to stimulus;transport	cytoplasm;mitochondrion;nucleus;organelle lumen	nucleotide binding;protein binding;RNA binding	Pf00012, Pf06723	291671		18				0	0.0165275	0.420904	0.0241412	0.0705359	0.0182607	0.655203	0.71	5.87	1.33	1.14	1.31	6.98	107.1	96.6	104.7	92
P49134	Itgb1	Integrin beta-1 [OS=Rattus norvegicus]	1.069	0.883	1.323	1.071	1.095	1.051	High	Master Protein	0	35.008	9	7	17	7	1	799	88.4	6.07	42.51	7	cell communication;cell differentiation;cell growth;cell organization and biogenesis;cellular component movement;cellular homeostasis;metabolic process;regulation of biological process;response to stimulus;transport	cell surface;cytoplasm;endosome;membrane	metal ion binding;protein binding;receptor activity	Pf00362, Pf07965, Pf08725	24511		19	ECM-receptor interaction; Axon guidance; Focal adhesion; Rap1 signaling pathway; Pertussis; Regulation of actin cytoskeleton; Leishmaniasis; Small cell lung cancer; PI3K-Akt signaling pathway; Bacterial invasion of epithelial cells; Toxoplasmosis; Pathways in cancer; Platelet activation; Leukocyte transendothelial migration; Proteoglycans in cancer; Arrhythmogenic right ventricular cardiomyopathy…	WP94; WP188; WP74	Signaling of Hepatocyte Growth Factor Receptor; Focal Adhesion; Integrin-mediated cell adhesion	0	0.939129	0.371462	0.00855549	0.147338	0.106716	0.772154	4.06	12.82	5.96	2.41	0.97	4.28	96.8	93.9	85.4	122.9
P49186-1	Mapk9	Mitogen-activated protein kinase 9 [OS=Rattus norvegicus]	0.96	1.092	0.93	1.135	1.018	1.289	High	Master Protein	0	8.054	4	2	14	1	1	423	48	5.85	24.34	2	cell organization and biogenesis;metabolic process;regulation of biological process;response to stimulus;transport	cytoplasm;cytosol;mitochondrion;nucleus	catalytic activity;enzyme regulator activity;nucleotide binding;protein binding;signal transducer activity	Pf00069, Pf01636, Pf07714, Pf14531	50658		10	Herpes simplex infection; GnRH signaling pathway; MAPK signaling pathway; ErbB signaling pathway; Sphingolipid signaling pathway; Apoptosis; Neurotrophin signaling pathway; RIG-I-like receptor signaling pathway; Chagas disease (American trypanosomiasis); Hepatitis B; AGE-RAGE signaling pathway in diabetic complications; Focal adhesion; Retrograde endocannabinoid signaling; Pertussis; cAMP signali…	WP505; WP375; WP319; WP44; WP1309; WP1279; WP564; WP439; WP358; WP188; WP1288; WP569	TGF Beta Signaling Pathway; Wnt Signaling Pathway NetPath; IL-3 Signaling Pathway; IL-5 Signaling Pathway; Toll-like receptor signaling pathway; Estrogen signaling; Wnt Signaling Pathway; Insulin Signaling; MAPK signaling pathway; Focal Adhesion; Wnt Signaling Pathway and Pluripotency; IL-2 Signaling Pathway	0							0	0	0	0	0	0	93	89.3	101.6	86.5
P49242	Rps3a	40S ribosomal protein S3a [OS=Rattus norvegicus]	1.004	1.12	1.044	1.06	1.152	1.297	High	Master Protein	0	22.863	17	6	26	6	1	264	29.9	9.73	43.66	6	cell differentiation;metabolic process;regulation of biological process;response to stimulus	cytoplasm;cytosol;endoplasmic reticulum;nucleus;ribosome	protein binding;RNA binding;structural molecule activity	Pf01015	29288	ENSRNOG00000011893.6	2	Ribosome	WP30	Cytoplasmic Ribosomal Proteins	0	0.485288	0.327954	0.253894	0.144165	0.00126126	0.0152814	1.88	2.8	6.88	5.59	0.16	3.67	90.7	91.3	100.9	94.8
P49301	Clec10a	C-type lectin domain family 10 member A [OS=Rattus norvegicus]	0.996	0.812	1.494	1.003	0.861	1.056	Medium	Master Protein	0.026	1.955	3	1	1	1	1	306	34.2	5.39	0	1		membrane		Pf00059, Pf03954	64195		10				0							0	0	0	0	0	0	98.1	97.7	79.6	146.5
P49432	Pdhb	Pyruvate dehydrogenase E1 component subunit beta, mitochondrial [OS=Rattus norvegicus]	0.866	0.862	0.959	0.925	0.91	0.744	High	Master Protein	0	123.413	42	12	125	12	1	359	39	6.65	277.01	12	metabolic process	mitochondrion;nucleus;organelle lumen	catalytic activity	Pf02779, Pf02780	289950	ENSRNOG00000007895.5	15	Glycolysis / Gluconeogenesis; Central carbon metabolism in cancer; Citrate cycle (TCA cycle); Metabolic pathways; Pyruvate metabolism; HIF-1 signaling pathway; Glucagon signaling pathway; Carbon metabolism	WP3916; WP337; WP347	Hexoses metabolism in proximal tubules; Glycolysis and Gluconeogenesis; TCA Cycle	0	0.00277946	0.0233217	0.14024	0.0318099	0.183991	0.0681855	0.74	2.7	3.89	2.14	2.65	1.47	111.4	96.6	96.2	105.3
P49791	Nup153	Nuclear pore complex protein Nup153 [OS=Rattus norvegicus]	0.972	0.991	1.076	0.813	1.136	1.318	Medium	Master Protein	0.011	2.92	1	1	1	1	1	1468	152.7	8.9	2.3	1	cell organization and biogenesis;regulation of biological process;transport	cytosol;membrane;nucleus	DNA binding;metal ion binding;protein binding;structural molecule activity;transporter activity	Pf00641, Pf08604	25281		17				0							0	0	0	0	0	0	94.3	91.7	93.4	101.4
P49803	Rgs7	regulator of G-protein signaling 7 [OS=Rattus norvegicus]	0.96	1.106	1.034	0.75	1.196	1.042	Medium	Master Protein	0.011	2.685	3	1	1	1	1	477	55.7	8.22	0	1	regulation of biological process;response to stimulus	cytoplasm;cytosol;membrane;nucleus	enzyme regulator activity;protein binding;signal transducer activity	Pf00610, Pf00615, Pf00631	54296		13		WP326; WP140	Calcium Regulation in the Cardiac Cell; Myometrial Relaxation and Contraction Pathways	0							0	0	0	0	0	0	100.6	96.6	111.3	104
P49911	Anp32a	Acidic leucine-rich nuclear phosphoprotein 32 family member A [OS=Rattus norvegicus]							High	Master Protein	0.004	5.866	12	3	4	1	1	247	28.5	4.08	0	3	cell organization and biogenesis;metabolic process;regulation of biological process;transport	cytoplasm;cytosol;endoplasmic reticulum;nucleus	protein binding;RNA binding	Pf12799, Pf13855, Pf14580	25379		8				0
P50116	S100a9	Protein S100-A9 [OS=Rattus norvegicus]	0.596	0.812	1.144	0.98	0.997	1.248	Medium	Master Protein	0.024	2.025	6	1	3	1	1	113	13.1	7.53	2.03	1	cell death;cell organization and biogenesis;cellular component movement;defense response;metabolic process;regulation of biological process;response to stimulus	cytoplasm;cytoskeleton;cytosol;extracellular;membrane;nucleus	antioxidant activity;catalytic activity;metal ion binding;protein binding	Pf00036, Pf01023, Pf13499	94195		2				0							10.24	26.01	58.37	37.01	35.54	13.95	106.7	63.6	86.6	122
P50123	Enpep	Glutamyl aminopeptidase [OS=Rattus norvegicus]	0.842	0.867	1.025	0.828	1.092	1.118	High	Master Protein	0	17.61	6	5	7	5	1	945	107.9	5.39	19.25	5	cell proliferation;cellular component movement;metabolic process	cytoplasm;membrane;organelle lumen	catalytic activity;metal ion binding	Pf01433, Pf11838, Pf13485	64017		2	Renin-angiotensin system			0	0.837415	0.684236	0.835376	0.254195	0.0963911	0.644157	0.33	9.11	15.78	9.06	4.58	15.79	99.9	96.6	91.6	102.3
P50137	Tkt	Transketolase [OS=Rattus norvegicus]	1.166	0.973	1.248	1.133	1.102	1.177	High	Master Protein	0	30.76	17	8	18	8	1	623	67.6	7.49	37.08	8	metabolic process;regulation of biological process	membrane	catalytic activity;metal ion binding;protein binding	Pf00456, Pf00676, Pf02779, Pf02780, Pf09364	64524		16	Pentose phosphate pathway; Biosynthesis of amino acids; Metabolic pathways; Carbon metabolism	WP282	Pentose Phosphate Pathway	0	0.109522	0.387927	0.176821	0.206991	0.194125	0.209565	9.57	5.65	12.07	12.09	9.4	18.42	92.6	101	85.9	114.5
P50169	Rdh7	Retinol dehydrogenase 3 [OS=Rattus norvegicus]	0.966	0.915	1.053	1.053	1.119	1.202	High	Master Protein	0.002	7.373	7	2	3	2	1	317	35.6	8.98	7.33	2	metabolic process	endoplasmic reticulum	catalytic activity	Pf00106, Pf08643	360420		7				0							7.8	16.42	22.71	15.31	28.31	32.61	95.1	91.9	87	100.1
P50398	Gdi1	Rab GDP dissociation inhibitor alpha [OS=Rattus norvegicus]	0.969	0.836	0.985	0.896	0.988	0.918	High	Master Protein	0	52.203	30	11	27	8	1	447	50.5	5.14	45.36	11	metabolic process;regulation of biological process;response to stimulus;transport	cytoplasm;Golgi	catalytic activity;enzyme regulator activity;protein binding	Pf00996	25183	ENSRNOG00000056870.1	X				0	0.562223	0.154179	0.763776	0.172022	0.576959	0.214035	11.62	14.71	36.24	5.08	7.53	10.23	105.9	102.6	88.6	104.3
P50399	Gdi2	Rab GDP dissociation inhibitor beta [OS=Rattus norvegicus]	0.921	0.861	0.87	0.837	0.813	0.898	High	Master Protein	0	51.434	29	11	35	8	1	445	50.5	6.25	77.05	11	metabolic process;regulation of biological process;response to stimulus;transport	cytoplasm;cytosol;Golgi;membrane	catalytic activity;enzyme regulator activity;protein binding;RNA binding	Pf00996	29662	ENSRNOG00000018091.6	17				3	0.224904	0.0866716	0.231603	0.057549	0.0428608	0.499242	6.24	8.25	9.63	5.6	2.27	1.55	106.9	94.4	94.9	99.9
P50408	Atp6v1f	V-type proton ATPase subunit F [OS=Rattus norvegicus]	0.69	0.993	1.035	0.826	0.895	1.265	Medium	Master Protein	0.011	3.09	7	1	1	1	1	119	13.4	5.82	2.37	1	transport	membrane	catalytic activity;transporter activity	Pf01990	116664	ENSRNOG00000007392.3	4	Synaptic vesicle cycle; Oxidative phosphorylation; Rheumatoid arthritis; Metabolic pathways; Collecting duct acid secretion; mTOR signaling pathway; Phagosome	WP3881	Proximal Tubule Transporters	0							0	0	0	0	0	0	105.4	72.7	104.7	109
P50463	Csrp3	Cysteine and glycine-rich protein 3 [OS=Rattus norvegicus]	0.838	1.013	1.281	1.322	1.105	1.014	High	Master Protein	0	19.42	23	4	15	4	1	194	20.8	8.46	28.56	4	cell differentiation;cell organization and biogenesis;cellular homeostasis;development;metabolic process;regulation of biological process;response to stimulus	cytoplasm;cytoskeleton;nucleus	metal ion binding;protein binding;structural molecule activity	Pf00412	117505		1				0	0.0365785	0.730391	0.164909	0.147335	0.777965	0.597653	3.03	15.17	27.07	5.57	18.6	1.63	93.7	76.3	95	120.1
P50475	Aars	Alanine--tRNA ligase, cytoplasmic [OS=Rattus norvegicus]	1.022	1.053	0.994	0.933	1.066	1.17	High	Master Protein	0	9.679	5	4	5	4	1	968	106.7	5.62	8.79	4	metabolic process;regulation of biological process	cytoplasm;cytosol;membrane;mitochondrion	catalytic activity;metal ion binding;nucleotide binding;RNA binding	Pf01411, Pf02272, Pf07973	292023	ENSRNOG00000018404.7	19	Aminoacyl-tRNA biosynthesis			0							10.96	7.41	6.54	26.55	26.67	25.97	96.2	98.3	101.3	95.7
P50503	St13	Hsc70-interacting protein [OS=Rattus norvegicus]	0.907	0.975	1.07	1.032	1.009	1.087	High	Master Protein	0	23.772	19	6	12	6	1	368	41.3	5.39	21.49	6	cell organization and biogenesis;metabolic process;regulation of biological process	cytoplasm;cytosol	nucleotide binding;protein binding	Pf00515, Pf13371, Pf13414, Pf13424, Pf13431, Pf13432	81800	ENSRNOG00000019070.4	7				0							1.54	6.99	4.95	6.19	12.66	10.08	98.5	89.3	96.1	105.4
P50609	Fmod	Fibromodulin [OS=Rattus norvegicus]	1.823	1.122	1.192	1.444	0.786	1.75	High	Master Protein	0.001	7.648	3	1	2	1	1	376	43.2	6.05	5.99	1	cell organization and biogenesis;response to stimulus	extracellular	protein binding	Pf12799, Pf13855, Pf14580	64507		13				0							0	0	0	0	0	0	77.1	140.6	86.6	92
P50753	Tnnt2	Troponin T, cardiac muscle [OS=Rattus norvegicus]	0.808	0.819	1.009	0.945	0.974	0.785	High	Master Protein	0	98.307	46	14	209	14	1	299	35.7	4.98	452.06	14	cell organization and biogenesis;cellular component movement;regulation of biological process;response to stimulus	cytoplasm	protein binding;structural molecule activity	Pf00992	24837	ENSRNOG00000033734.6	13	Adrenergic signaling in cardiomyocytes; Dilated cardiomyopathy; Cardiac muscle contraction; Hypertrophic cardiomyopathy (HCM)	WP316	Striated Muscle Contraction	0	0.0219275	0.109213	0.999327	0.0528927	0.0154777	0.0797761	2.46	5.13	11.83	2.54	0.01	8.71	109.2	93.8	88.4	110.2
P50878	Rpl4	60S ribosomal protein L4 [OS=Rattus norvegicus]	0.935	0.885	0.724	0.705	0.715	1.055	High	Master Protein	0	15.159	14	5	6	5	1	421	47.2	10.92	14.62	5	cell differentiation;metabolic process;regulation of biological process;response to stimulus	cytoplasm;endoplasmic reticulum;membrane;nucleus;ribosome	protein binding;RNA binding;structural molecule activity	Pf00573, Pf14374	64302		8	Ribosome	WP30; WP457	Cytoplasmic Ribosomal Proteins; TNF-alpha NF-kB Signaling Pathway	0							7.29	10.96	15.43	15.25	15.04	29.88	116.9	109.2	103.4	84.7
P50904	Rasa1	ras GTPase-activating protein 1 [OS=Rattus norvegicus]	1.342	1.192	1.06	0.905	1.036	1.113	Medium	Master Protein	0.01	3.207	1	1	1	1	1	1038	115.4	6.6	2.41	1	cell differentiation;cell organization and biogenesis;regulation of biological process;response to stimulus	cytoplasm;cytosol;membrane	enzyme regulator activity;protein binding	Pf00017, Pf00018, Pf00168, Pf00169, Pf00616, Pf14604	25676		2	MAPK signaling pathway; Axon guidance; Ras signaling pathway	WP358; WP94; WP1284; WP147; WP5	MAPK signaling pathway; Signaling of Hepatocyte Growth Factor Receptor; EPO Receptor Signaling; Kit Receptor Signaling Pathway; EGFR1 Signaling Pathway	0							0	0	0	0	0	0	92.6	124.3	110.3	98.2
P51583	Paics	multifunctional protein ADE2 [OS=Rattus norvegicus]	0.891	0.893	0.874	0.949	0.897	0.877	High	Master Protein	0.004	4.596	4	2	3	2	1	425	47.1	7.69	7.32	2	metabolic process	cytoplasm;membrane	catalytic activity;nucleotide binding;protein binding	Pf00731, Pf01259	140946	ENSRNOG00000002101.6	14	Purine metabolism; Metabolic pathways			0							0	0	0	0	0	0	110.8	98.7	99	96.9
P51635	Akr1a1	alcohol dehydrogenase [NADP(+)] [OS=Rattus norvegicus]	1.06	0.929	1.181	1.054	0.996	1.111	High	Master Protein	0	21.596	16	5	16	5	1	325	36.5	7.31	32.97	5	metabolic process	cytosol;membrane	catalytic activity	Pf00248	78959	ENSRNOG00000016727.5	5	Pentose and glucuronate interconversions; Glycolysis / Gluconeogenesis; Metabolic pathways; Glycerolipid metabolism	WP1286	Metapathway biotransformation	0	0.726884	0.0811314	0.0211412	0.236116	0.980115	0.0513846	3.07	3.43	5.6	4.07	10.64	4.78	95.2	103	87.2	112.4
P51638	Cav3	Caveolin-3 [OS=Rattus norvegicus]	0.837	0.922	1.166	1.179	1.069	0.823	High	Master Protein	0	16.495	12	3	15	1	1	151	17.4	5.81	29.08	3	cell differentiation;cell organization and biogenesis;cellular homeostasis;metabolic process;regulation of biological process;response to stimulus;transport	cell surface;cytoplasm;endoplasmic reticulum;Golgi;membrane	protein binding;structural molecule activity	Pf01146	29161	ENSRNOG00000005798.4	4	Focal adhesion; Bacterial invasion of epithelial cells; Proteoglycans in cancer; Endocytosis	WP188; WP74	Focal Adhesion; Integrin-mediated cell adhesion	0	0.0218523	0.148702	0.075123	0.0417364	0.119321	0.0777883	3.17	6.97	6.31	8.31	0.39	2.42	100.6	79.3	93.5	117.2
P51647	Aldh1a1	Retinal dehydrogenase 1 [OS=Rattus norvegicus]	0.881	0.938	0.929	1.205	0.946	1.053	High	Master Protein	0	40.78	24	10	29	9	1	501	54.4	7.83	69.96	10	cell organization and biogenesis;metabolic process;regulation of biological process;response to stimulus	cytoplasm;cytosol;nucleus	catalytic activity;nucleotide binding;protein binding	Pf00171, Pf05893, Pf07368	24188		1	Metabolic pathways; Retinol metabolism	WP1297; WP133; WP270	Retinol metabolism; Fatty Acid Omega Oxidation; Tryptophan metabolism	0	0.185668	0.764901	0.955007	0.234157	0.205484	0.421988	4.15	39.45	10.95	24.55	1.02	12.82	98.9	83.9	92.8	92.7
P51650-1	Aldh5a1	Succinate-semialdehyde dehydrogenase, mitochondrial [OS=Rattus norvegicus]	0.841	0.883	0.894	0.987	1.06	0.842	High	Master Protein	0	26.212	14	7	23	7	1	523	56.1	8.09	53.55	7	cell organization and biogenesis;metabolic process	mitochondrion	catalytic activity;nucleotide binding	Pf00171	291133		17				0	0.216396	0.0665423	0.0890984	0.299546	0.0666788	0.0495929	2.81	0.91	2.97	0.03	2.24	0.66	107.3	93.2	92.5	96.5
P51868	Casq2	Calsequestrin-2 [OS=Rattus norvegicus]	0.852	0.838	1.093	0.965	0.993	0.833	High	Master Protein	0	72.005	23	9	115	9	1	413	47.8	4.28	274.53	9	cell organization and biogenesis;regulation of biological process;response to stimulus	cytoplasm;endoplasmic reticulum;organelle lumen	metal ion binding;protein binding	Pf01216, Pf13848	29209		2		WP326	Calcium Regulation in the Cardiac Cell	0	0.117068	0.147115	0.0678286	0.129354	0.430149	0.0238659	5.22	7.49	2.03	0.43	2.02	3.75	106.5	93.2	89.3	113.2
P51886	Lum	Lumican [OS=Rattus norvegicus]	1.818	1.482	2.029	1.881	1.636	2.577	High	Master Protein	0	54.225	29	9	61	9	1	338	38.3	6.43	137.09	9	cell organization and biogenesis;regulation of biological process;response to stimulus	extracellular	protein binding	Pf01462, Pf12799, Pf13855	81682	ENSRNOG00000004610.4	7	Proteoglycans in cancer			0	0.00607696	0.0918346	0.0375015	0.00583307	0.0458964	0.00408103	1.38	20.6	13.91	9.28	4.48	8	58.6	112	86.8	118.1
[truncated: 1,129 more rows]
[truncated: 123 more columns]

## Sheet: 213 proteins, P<=0.05
Accession	Gene Symbol	Description	Abundance Ratio: (MG) / (CG)	Abundance Ratio: (DS) / (CG)	Abundance Ratio: (DSAM) / (CG)	Abundance Ratio: (DSAS4) / (CG)	Abundance Ratio: (DSC7G) / (CG)	Abundance Ratio: (DSAPS) / (CG)	Protein FDR Confidence: Combined	Master	Exp. q-value: Combined	Sum PEP Score	Coverage [%]	# Peptides	# PSMs	# Unique Peptides	# Protein Groups	# AAs	MW [kDa]	calc. pI	Score Sequest HT: Sequest HT	# Peptides (by Search Engine): Sequest HT	Biological Process	Cellular Component	Molecular Function	Pfam IDs	Entrez Gene ID	Ensembl Gene ID	Chromosome	KEGG Pathways	WikiPathway Accessions	WikiPathways	# Razor Peptides	Abundance Ratio P-Value: (MG) / (CG)	Abundance Ratio P-Value: (DS) / (CG)	Abundance Ratio P-Value: (DSAM) / (CG)	Abundance Ratio P-Value: (DSAS4) / (CG)	Abundance Ratio P-Value: (DSC7G) / (CG)	Abundance Ratio P-Value: (DSAPS) / (CG)	Abundance Ratio Variability [%]: (MG) / (CG)	Abundance Ratio Variability [%]: (DS) / (CG)	Abundance Ratio Variability [%]: (DSAM) / (CG)	Abundance Ratio Variability [%]: (DSAS4) / (CG)	Abundance Ratio Variability [%]: (DSC7G) / (CG)	Abundance Ratio Variability [%]: (DSAPS) / (CG)	Abundances (Grouped): C	Abundances (Grouped): M	Abundances (Grouped): DS	Abundances (Grouped): DSAM
[truncated: 213 more rows]
[truncated: 123 more columns]
