# Supplementary material for: Astragaloside IV promotes pharmacological effect of Descurainia sophia seeds on isoproterenol-induced cardiomyopathy in rats by synergistically modulating the myosin motor
Source: Front Pharmacol. 2022 Aug 11;13:939483. doi: 10.3389/fphar.2022.939483 (PMC9403516; doi:10.3389/fphar.2022.939483)
Supplement: Supplementary file 5 [file DataSheet2.XLSX]

## Sheet: T&H_accpeted_Pos
Table S2. Compounds identified commonly in Descurainia Sophia seed decoction and Astragalus mongholicus decoction by ESI-MS/MS.
Retention time_m/z	Charge	Chromatographic peak width (min)	Anova (p)	q Value	Highest Mean	Lowest Mean	Isotope Distribution	Max Fold Change	Maximum Abundance	Minimum CV%	Accepted Compound ID	Accepted Description	Adducts	Formula	Score	Mass Error (ppm)	Isotope Similarity
9.25_667.8428m/z	+1	3.6025	8.14042e-05	1.07724e-05	DS	AM	97.7 - 100 - 74.2 - 71.2	1.27291	5321.68	1.69	CSID15027659	Benzamide, N-[5-chloro-4-[(4-chlorophenyl)cyanomethyl]-2-methylphenyl]-2-hydroxy-3,5-diiodo-, sodium salt (1:1)	M+H-H2O	C22H14Cl2I2N2NaO2+	29.9	6.87212	57.047
7.97_531.3218n	+1	0.566767	5.08609e-07	2.59331e-07	DS	AM	100 - 13.7 - 7.4	5.60613	9820.86	1.81	CSID16692948	pro-phe-arg-leu	M+H, M+Na	C26H41N7O5	35.3	9.30674	85.6189
3.77_623.9954n	+1	0.796783	4.66086e-07	2.43871e-07	DS	AM	100 - 12.3 - 2.08 - 0.136	18.1607	6791.8	2.73	CSID25936101	4,7-Bis(5-bromo-4-hexyl-2-thienyl)-2,1,3-benzothiadiazole	M+H-H2O, M+H, M+K	C26H30Br2N2S3	23.1	2.63478	18.1447
6.65_511.2053n	+1	0.53865	4.98365e-08	4.88286e-08	DS	AM	100 - 34	5.00206	6746.04	1.73	CSID57422756	9-Phenyl-3-[4-(1-phenyl-1H-benzimidazol-2-yl)phenyl]-9H-carbazole	M+H-H2O, M+Na	C37H25N3	37.7	0.978103	88.7929
6.47_694.2708m/z	+1	0.796783	9.28818e-07	3.94658e-07	DS	AM	100 - 38.4 - 18.6 - 6.31	21.7513	35327.2	4.48	CSID2339791	Aluminium cyclo(glycyl-N~5~-acetyl-N~5~-oxidoornithyl-N~5~-acetyl-N~5~-oxidoornithyl-N~5~-acetyl-N~5~-oxidoornithylglycylglycyl)	M+H-H2O	C27H42AlN9O12	36.6	-3.85488	87.3061
8.40_611.2812n	+1	0.3591	1.61504e-06	5.86917e-07	DS	AM	100 - 53.4 - 17.3 - 14.7	3.99877	5678.17	1.18	CSID59760000	(1R)-7'-[Bis(3,5-dimethylphenyl)phosphino]-N-[2-(phenylsulfanyl)ethyl]-2,2',3,3'-tetrahydro-1,1'-spirobi[inden]-7-amine	M+H-H2O, M+H	C41H42NPS	36.9	5.96697	88.3659
9.07_558.2823m/z	+1	1.10542	7.67716e-09	1.21015e-08	DS	AM	100 - 53.2 - 14.1 - 3.03 - 2.31 - 0.736 - 0.312	21.1504	101359	0.99	CSID4276369	Prolylphenylalanyl-N~5~-(diaminomethylene)-N-(4-methyl-2-oxo-2H-chromen-7-yl)ornithinamide	M+H-H2O	C30H37N7O5	36.6	-0.0451353	82.8898
4.70_594.2830n	+1	0.695833	2.02354e-07	1.33925e-07	DS	AM	100 - 27.1 - 9.79 - 3.54	16.8004	16345.5	3.2	CSID65325015	2-Ethyl 1-(2-methyl-2-propanyl) 4-(4-{[2-({4-[(E)-(4-aminophenyl)diazenyl]phenyl}amino)-2-oxoethyl]amino}-4-oxobutyl)-5-oxo-1,2-pyrrolidinedicarboxylate	M+H-H2O, M+Na	C30H38N6O7	39.5	4.63529	91.2254
7.53_620.2703m/z	+1	0.3872	3.45618e-07	1.98051e-07	DS	AM	100 - 33.9 - 9.28 - 6.31	16.6931	21990.5	4.08	CSID59757055	N-[17-(2,5-Dioxo-2,5-dihydro-1H-pyrrol-1-yl)-15-oxo-4,7,10-trioxa-14-azaheptadec-1-yl]-5-[(3aS,4S,6aR)-2-oxohexahydro-1H-thieno[3,4-d]imidazol-4-yl]pentanamide	M+Na	C27H43N5O8S	38.5	-3.50985	95.0301
1.53_617.1691m/z	+1	0.566767	2.33322e-07	1.5161e-07	DS	AM	100 - 18.7 - 9.8	19.8894	6419.37	2.2	CSID26324649	Dimethyl 3-[4-(benzyloxy)-2-hydroxy-3-methylbenzoyl]-7,12-dihydroindolo[2,3-a]quinolizine-1,12b(6H)-dicarboxylate	M+K	C34H30N2O7	36.7	1.15356	85.0535
14.68_517.3174n	+1	0.796783	4.43124e-05	6.78586e-06	DS	AM	100 - 25.6	17.0154	16383.7	15.02	CSID24766528	LysoPC(18:3(9Z,12Z,15Z))	M+H, M+Na	C26H48NO7P	38.4	1.04835	92.5721
5.42_634.2702m/z	+1	0.437883	1.85685e-08	2.42256e-08	DS	AM	100 - 31.8 - 13.7 - 8.73	17.5074	19641.7	2.11	CSID32055626	MFCD28064339	M+Na	C26H45NO15	37.8	3.2759	89.4643
9.64_531.2661m/z	+1	0.925867	2.99108e-06	9.17495e-07	DS	AM	21.9 - 100 - 2.82	5.55678	25608	1.93	CSID58809133	D-Leucyl-L-threonyl-N~2~-(4-nitrophenyl)-L-argininamide	M+Na	C22H36N8O6	25.1	2.18092	25.3397
8.63_559.2441m/z	+1	0.17955	2.77246e-05	4.73823e-06	DS	AM	100 - 40	13.2195	5280.73	0.87	CSID72390731	5-Hydroxy-4a,6a,7,10b-tetramethyl-5'-oxo-1,2,4',4a,5,5',6,6a,9,10,10a,10b-dodecahydrospiro[benzo[f]chromene-3,3'-furan]-6,10-diyl dinicotinate	M+H-H2O	C32H36N2O8	40.4	0.292666	91.0188
6.91_251.1683m/z	+1	1.5431	1.29894e-07	9.61572e-08	DS	AM	100 - 45.4 - 3.9	8.93321	23323.8	2.74	CSID2979527	4-cyclohexyl-5-[1-(dimethylamino)propyl]-4H-1,2,4-triazole-3-thiol	M+H-H2O	C13H24N4S	35.4	-2.05798	79.2878
9.38_420.2187n	+1	0.308617	6.76721e-07	3.16914e-07	DS	AM	100 - 32.3	14.3257	14051.2	4.62	CSID17330508	{4-[4-(4-Amino-7,7-dimethyl-7H-pyrimido[4,5-b][1,4]oxazin-6-yl)phenyl]bicyclo[2.2.2]oct-1-yl}acetic acid	M+Na, M+K	C24H28N4O3	39	6.15788	93.2287
7.97_473.2457m/z	+1	0.667733	4.93521e-06	1.31453e-06	DS	AM	100 - 19.7 - 11.4	3.19355	10010.1	3.58	CSID65323722	3,6-Bis[(2E)-3,7-dimethyl-2,6-octadien-1-yl]-7-hydroxy-2H-chromen-2-one	M+K	C29H38O3	37.5	1.0282	87.0009
8.20_352.2228m/z	+1	0.4377	3.89646e-08	4.11629e-08	DS	AM	100 - 24.1 - 8.26	15.0903	6710.94	2.34	CSID20163128	9,10-Dihydroxy-12,13-epoxyoctadecanoate	M+Na	C18H33O5-	38.5	0.590748	92.6801
5.55_519.2325m/z	+1	0.3591	1.46446e-08	2.01036e-08	DS	AM	100 - 42.5	12.5587	12327.2	0.99	CSID8158882	Imidocarb (propionate)	M+Na	C25H32N6O5	37.4	-0.237018	87.3905
9.69_566.2060m/z	+1	0.53865	5.61013e-08	5.25947e-08	DS	AM	100 - 40.7 - 12.2	20.1345	6030.75	2.92	CSID71044485	Ethyl 6-({(2-cyanoethoxy)[(4,4-diphenylcyclohexyl)oxy]phosphoryl}oxy)hexanoate	M+K	C29H38NO6P	39.1	-1.49931	90.1454
9.07_443.2385m/z	+1	0.308633	1.67435e-06	6.01471e-07	DS	AM	100 - 44.4	4.81669	7853.65	3.13	CSID68057591	(1S)-1-Carboxy-2-methylpropyl N-{[(2-methyl-2-propanyl)oxy]carbonyl}-L-alanyl-N-(2-hydroxy-3-methylbutanoyl)-L-alaninate	M+H-H2O	C21H36N2O9	37.1	-0.696675	82.9361
10.43_522.2161m/z	+1	0.230017	2.40656e-06	7.87508e-07	DS	AM	100 - 47.2 - 13.4	24.0338	6256.32	2.69	CSID11671130	N-methyl-6-(1-trityl-1H-imidazole-4-carbonyl)-2-naphthamide	M+H	C35H27N3O2	37.8	-2.85691	91.0119
8.89_499.2079m/z	+1	0.308617	8.47954e-07	3.69574e-07	DS	AM	95.4 - 44.2 - 100	11.6589	5155.96	4.95	CSID30832302	(2-Bromo-1,4-phenylene)bis{[4-(1-pyrrolidinyl)-1-piperidinyl]methanone}	M+H-H2O	C26H37BrN4O2	35.7	2.2851	81.3258
3.03_465.2065m/z	+1	0.308617	3.67506e-08	3.95771e-08	DS	AM	100 - 22 - 3	23.8526	23343.2	2.35	CSID78317420	(2R,2'R,3R,3'R)-2,2'-Diethyl-3,3'-bis(2-methyl-2-propanyl)-2,2',3,3'-tetrahydro-4,4'-bi-1,3-benzoxaphosphole	M+Na	C26H36O2P2	37.8	-3.91903	93.667
4.80_488.2079m/z	+1	0.409583	5.77444e-08	5.35501e-08	DS	AM	100 - 22.5 - 10.7	20.7049	16997.1	2.8	CSID73956442	20-Azido-3,6,9,12,15,18-hexaoxaicos-1-yl 4-methylbenzenesulfonate	M+H-H2O	C21H35N3O9S	39.7	3.41741	95.5167
5.42_407.2150m/z	+1	0.566967	5.14921e-07	2.61748e-07	DS	AM	100 - 20.5 - 7.51	21.9098	9642.43	1.62	CSID19600144	(4R)-4-Hydroxy-1-[(2S)-2-({[(2-methyl-2-propanyl)oxy]carbonyl}amino)-8-nonenoyl]-L-proline	M+Na	C19H32N2O6	39.7	-0.706682	95.5047
6.55_460.1998m/z	+1	0.4377	1.46275e-07	1.05374e-07	DS	AM	100 - 29 - 20.9	10.5974	9407.57	3.46	CSID34982834	(4-Butoxyphenyl)(4-{[3-(4-fluorophenyl)-1,2,4-oxadiazol-5-yl]methyl}-1-piperidinyl)methanone	M+Na	C25H28FN3O3	37.9	-2.01421	88.4649
5.80_407.2151m/z	+1	0.48845	6.71548e-08	5.92867e-08	DS	AM	100 - 24.1 - 13.8	10.1985	11328.9	2.1	CSID8538055	2-[({2-[(1-Hydroxy-3-methyl-2-butanyl)amino]-9-isopropyl-9H-purin-6-yl}amino)methyl]phenol	M+Na	C20H28N6O2	38.9	-3.98238	91.9974
11.49_117.0656m/z	+1	3.5744	1.70506e-05	3.28726e-06	DS	AM	100 - 74.6	2.30682	5586.48	2	CSID3592578	Canaline	M+H-H2O	C4H10N2O3	31.6	-1.8885	60.0513
4.31_270.1165n	+1	1.10562	0.000401217	4.03873e-05	DS	AM	100 - 66.2	1.52825	5176.24	1.18	CSID2603014	6,13-Dihydro-5H-indolo[3,2-c]acridine	M+H, M+Na	C19H14N2	33.7	2.85119	72.06
6.65_119.0472m/z	+1	0.3872	1.79e-05	3.396e-06	DS	AM	100 - 13.1 - 47.3	5.0298	5596.19	5.73	CSID75534140	(3,3-Difluorocyclobutyl)boronic acid	M+H-H2O	C4H7BF2O2	35.7	-2.04084	17.0537
2.90_303.1545m/z	+1	0.566767	0.000911801	8.17832e-05	DS	AM	100 - 7.55	12.379	7131.57	5.04	CSID35031909	5-Oxidanidyl-5-oxidanylidenenorvalylarginine	M+H	C11H20N5O5-	38.3	0.889366	92.4902
11.18_365.1948m/z	+1	1.05493	0.000266022	2.85804e-05	DS	AM	100 - 36.1	1.32419	7833.53	1.53	CSID8484881	(1R,1'R,2S,2'S)-2,2'-Bis(2-methyl-2-propanyl)-2,2',3,3'-tetrahydro-1H,1'H-1,1'-biisophosphindole	M+H-H2O	C24H32P2	38	0.429138	90.432
1.71_342.1158n	+1	1.67237	1.6188e-07	1.12502e-07	DS	AM	100 - 13 - 4.34 - 0.198	4.78758	63481	1.03	CSID19986787	6-O-beta-D-Galactopyranosyl-D-galactose	M+Na, M+K	C12H22O11	39.6	-0.538949	98.3307
6.60_309.1702m/z	+1	1.1057	1.25524e-06	4.9388e-07	DS	AM	62.2 - 100	3.82343	9783.72	3.28	CSID30922997	[2-(4-{[(2-Methyl-2-propanyl)oxy]carbonyl}-1-piperazinyl)-5-pyrimidinyl]boronic acid	M+H	C13H21BN4O4	31.9	-8.58509	68.772
7.27_271.1760n	+1	0.61725	9.6363e-07	4.04688e-07	DS	AM	100 - 43.3 - 29.7	2.56622	5426.98	1.86	CSID9120779	Dimethyl (2,2,6,6-tetramethyl-1-piperidinyl)malonate	M+H, M+K	C14H25NO4	31.8	-8.59769	68.1176
7.22_252.0324m/z	+1	1.23448	5.86497e-08	5.41709e-08	DS	AM	66.4 - 100 - 22.4	18.8215	5345.75	2.8	CSID58185492	8-Chloro-1,11-dihydro-2H-pyrimido[4,5-a]carbazol-2-one	M+H-H2O	C14H8ClN3O	28.7	0.536697	43.9663
6.42_248.0959m/z	+1	1.90268	1.74983e-08	2.29526e-08	DS	AM	100 - 34.1 - 11.1	8.3625	35275.6	1.85	CSID10823987	1-(1,1-dioxidotetrahydrothien-3-yl)piperidine-4-carboxylic acid	M+H	C10H17NO4S	37.5	3.27046	81.1313
7.71_317.1513m/z	+1	0.3872	5.19853e-08	4.98586e-08	DS	AM	100 - 58	24.303	7240.28	3.74	CSID12749	Norgestrienone	M+Na	C20H22O2	36.9	0.451278	75.7952
8.89_191.0744m/z	+1	1.67218	7.23585e-06	1.74248e-06	DS	AM	100 - 44.4	3.71876	5018.3	1.62	CSID64083	1,1,3,3,5,5-hexamethyltrisiloxane	M+H-H2O	C6H20O2Si3	34.7	2.75693	76.6036
8.15_147.0431m/z	+1	0.925867	1.25639e-07	9.39821e-08	DS	AM	100 - 12.9	18.4498	8489.05	3.17	CSID10416101	(2Z)-3-Hydroxy-3-phenylacrylic acid	M+H-H2O	C9H8O3	38	-5.80174	96.5059
8.40_265.1048m/z	+1	0.53865	1.61596e-07	1.12461e-07	DS	AM	100 - 20.6 - 19.2	12.9547	14060.5	3.44	CSID44253824	4-[3-(3,5-Dimethylphenyl)propanoyl]benzenecarbothialdehyde	M+H-H2O	C18H18OS	37.8	0.883692	90.2855
10.31_317.1500m/z	+1	1.00445	1.34463e-09	3.63186e-09	DS	AM	100 - 42.3	24.0722	13043.2	0.67	CSID25364024	Methyl trans-4-[(2,4-dioxo-1,4-dihydro-3(2H)-quinazolinyl)methyl]cyclohexanecarboxylate	M+H	C17H20N2O4	36.8	1.41619	82.2969
5.93_282.1197m/z	+1	0.746583	3.42438e-07	1.97399e-07	DS	AM	100 - 43	6.37351	6740.27	3.47	CSID10214621	1'-(beta-D-Ribofuranosyl)-1H,1'H-2,4'-biimidazol-5'-amine	M+H	C11H15N5O4	35.7	-0.0591879	78.7236
6.47_219.0885n	+1	0.617233	5.88816e-08	5.41847e-08	DS	AM	100 - 19.6 - 5.85	10.7984	10651	2.8	CSID10617762	butanoate; propanoate; acetate	M+H-H2O, M+K	C9H15O6-3	37.8	-0.204819	89.0366
3.69_179.0440m/z	+1	0.488167	3.10463e-06	9.39069e-07	DS	AM	100 - 12.1	5.73255	7315.28	3.66	CSID63662	24FC717FE5	M+K	C4H8N6	38.7	-1.27586	94.9761
8.76_232.0953m/z	+1	0.746317	1.75009e-08	2.29526e-08	DS	AM	100 - 15.2 - 2.18	18.092	5111.76	0.96	CSID11323840	2-{[(Benzyloxy)carbonyl]amino}-4-pentenoic acid	M+H-H2O	C13H15NO4	39.2	-6.23118	99.2241
9.87_591.2824m/z	-1	1.1561	3.25304e-08	8.37484e-09	DS	AM	100 - 9.14	16.3055	5732.18	1.01	CSID34979703	Benzyl 1,7-diazaspiro[3.5]nonane-7-carboxylate ethanedioate (2:1)	M-H2O-H	C32H42N4O8	34.9	-0.0210901	74.4172
2.02_143.0395m/z	-1	1.44215	9.09293e-06	1.10506e-06	DS	AM	100 - 9.15 - 7.94	5.20386	6019.85	4.79	CSID26053884	N~2~-(Hydrazinocarbonothioyl)-N-methylglycinamide	M-H2O-H	C4H10N4OS	38.7	-1.37095	95.1376
5.68_388.2075n	-1	0.796783	2.45118e-09	1.26e-09	DS	AM	100 - 11.7	16.2044	6076.13	0.99	CSID9915695	Rehmaionoside C	M-H2O-H, M-H	C19H32O8	36.5	-5.61096	88.9905
2.90_346.0676m/z	-1	0.7463	1.15379e-07	2.31046e-08	DS	AM	100 - 8.31 - 0.109	11.5734	6144.67	2.44	CSID58188114	2-Methyl 1-(2-methyl-2-propanyl) 5-oxo-3-(trifluoromethyl)-1,2-pyrrolidinedicarboxylate	M+Cl	C12H16F3NO5	38.6	0.605896	93.6332
2.15_330.9965m/z	-1	1.28495	1.54848e-06	2.19859e-07	DS	AM	100 - 10.5 - 10.1	15.7208	7097.93	1.75	CSID274237	N-(2-Fluorophenyl)-2-nitrobenzenesulfonamide	M+Cl	C12H9FN2O4S	38.3	1.34741	92.9444
11.98_374.2551m/z	-1	0.488167	0.0421075	0.00309675	DS	AM	100 - 22.1 - 2.22	2.01502	7558.29	10.79	CSID65653458	2-Methyl-2-propanyl 4-(4-isobutyl-4-piperidinyl)-1,4-diazepane-1-carboxylate	M+Cl	C19H37N3O2	38	-8.51206	99.3484
1.84_439.0867m/z	-1	1.184	9.53817e-06	1.15447e-06	DS	AM	100 - 6.63 - 0.489	9.51207	8121.9	4.84	CSID571247	1-Deoxy-1-{2,6,8-trioxo-7-[3-(phosphonooxy)propyl]-1,2,3,6,7,8-hexahydro-9H-purin-9-yl}-D-ribitol	M-H	C13H21N4O11P	37.6	-1.13071	89.196
4.93_387.1756m/z	-1	0.25815	1.27799e-07	2.51311e-08	DS	AM	100 - 16.7 - 5.66 - 0.368	18.49	9705.23	4.2	CSID37289	MDL-29350	M+Cl	C20H32O3S	37.9	-3.01375	92.9073
1.66_721.1614m/z	-1	0.488167	1.08987e-06	1.61021e-07	DS	AM	100 - 14.1 - 3.48 - 0.068	18.4724	10354.8	5.65	CSID9483435	Phenyl 2,3-di-O-acetyl-4-O-(2,3,4,6-tetra-O-acetyl-alpha-D-glucopyranosyl)-1-thio-beta-D-glucopyranoside	M+Cl	C30H38O16S	34.2	5.76474	77.4677
2.10_345.0114m/z	-1	1.31307	1.32485e-05	1.55157e-06	DS	AM	100 - 17.5 - 26.2	10.7358	11114.8	2.26	CSID21801446	4-[(2-Chloro-4-fluorobenzyl)oxy]-3-methoxybenzoic acid	M+Cl	C15H12ClFO4	37.2	3.79762	90.5056
7.89_279.1554n	+1	0.875383	3.7136e-06	1.07025e-06	AM	DS	100 - 34.5 - 19.2	13.0671	6201.49	5.76	CSID11576703	Arginine - serine (1:1)	M+H-H2O, M+H	C9H21N5O5	33.8	4.23265	73.9003
11.36_546.2495n	+1	0.667717	1.13926e-05	2.43091e-06	AM	DS	100 - 36.4	3.01228	6297.71	3.96	CSID8274495	2-Butyl-5-(methoxymethyl)-6-(1-oxido-2-pyridinyl)-3-{[2'-(2H-tetrazol-5-yl)-4-biphenylyl]methyl}-3H-imidazo[4,5-b]pyridine	M+H-H2O, M+Na	C31H30N8O2	38.7	0.601436	94.164
11.49_388.3000n	+1	1.67218	4.10415e-06	1.15062e-06	AM	DS	100 - 32.5 - 4.9 - 2 - 1.78	3.69467	19831	4.1	CSID30777263	Methyl 2-[(10Z)-10-heptadecen-1-yl]-6-hydroxybenzoate	M+Na, M+K	C25H40O3	48.4	5.80855	93.7815
11.80_452.3264n	+1	1.1559	2.96148e-07	1.77862e-07	AM	DS	100 - 30.1	5.67255	5430.38	1.18	CSID8519327	LUCIALDEHYDE B	M+H-H2O, M+K	C30H44O3	38.4	-5.77529	93.1437
10.97_499.3393m/z	+1	1.184	3.18728e-10	1.40941e-09	AM	DS	100 - 30.3 - 20.9	9.96751	11685.1	0.49	CSID35013759	2,3-Dihydroxy-29-methoxy-29-oxoolean-12-en-28-oic acid	M+H-H2O	C31H48O6	37.5	-4.7985	87.7381
11.80_330.2397n	+1	0.925867	2.3096e-05	4.11842e-06	AM	DS	100 - 22.3 - 4.6	2.04751	19136.9	2.87	CSID10128358	9,10-Dihydroxy-11-(3-pentyl-2-oxiranyl)undecanoic acid	M+Na, M+K	C18H34O5	38.7	-2.86458	96.6447
8.45_713.3442m/z	+1	1.75077	1.28681e-05	2.66584e-06	AM	DS	100 - 49.5 - 74.2 - 6.76 - 1.67	10.4915	15706.6	4.59	CSID21377896	5-(4-carboxyphenyl)-10,15,20-tris(4-methylpyridinium-4-yl)porphyrin	M+H	C45H42N7O2+3	33.6	-2.0426	70.6814
12.42_613.2739m/z	+1	2.39038	7.23537e-05	9.8325e-06	AM	DS	100 - 27 - 11.7	3.92137	6787.88	9.61	CSID16666010	lys-glu-ile-trp	M+K	C28H42N6O7	38	-1.41769	91.5688
11.41_527.2330m/z	+1	0.746317	3.69939e-05	5.88517e-06	AM	DS	100 - 27.5	2.51569	5148.89	4.82	CSID393705	MFCD00888473	M+Na	C24H42O7P2	37.6	6.45439	95.2818
8.81_229.1813n	+1	1.10542	8.25944e-06	1.91336e-06	AM	DS	100 - 26.7	9.81457	5327.84	5.4	CSID3633691	12-Methoxydodecanoate	M+Na, M+K	C13H25O3-	37.8	1.79913	89.1421
10.92_469.3031m/z	+1	1.10542	3.78398e-08	4.01475e-08	AM	DS	100 - 87.8 - 38.4 - 12.8	8.72079	20452.9	1.82	CSID10598662	N-[2-(Diethylamino)ethyl]-5-(dimethylamino)-N-[(2,2,5,5-tetramethyl-2,5-dihydro-1H-pyrrol-3-yl)methyl]-1-naphthalenesulfonamide	M+H-H2O	C27H42N4O2S	30.4	7.26578	60.1544
7.09_474.2390m/z	+1	1.10542	7.37147e-08	6.35072e-08	AM	DS	100 - 99.9	5.29748	5646.59	1.69	CSID78434545	2-Methyl-2-propanyl [2-(2-{[4-(11,12-didehydrodibenzo[b,f]azocin-5(6H)-yl)-4-oxobutanoyl]amino}ethoxy)ethyl]carbamate	M+H-H2O	C28H33N3O5	33.4	0.454526	63.8376
8.81_288.1894m/z	+1	0.875383	1.60267e-06	5.84976e-07	AM	DS	100 - 18.9	11.2863	5988.35	1.62	CSID3803903	4-Benzyl-N-pentyl-1-piperazinecarbothioamide	M+H-H2O	C17H27N3S	38.5	0.246088	92.7183
9.25_433.2283m/z	+1	1.41403	8.58856e-06	1.97587e-06	AM	DS	100 - 44.2 - 31.7	1.71884	10060.7	0.49	CSID27524649	N-(CYCLOHEXYLCARBAMOYL)-4-(2-((CYCLOHEXYLCARBAMOYL)AMINO)ETHYL)BENZENESULFONAMIDE	M+H-H2O	C22H34N4O4S	37.5	3.34352	76.1221
1.79_321.1172n	+1	1.1054	7.37825e-07	3.3855e-07	AM	DS	100 - 17.3	6.18389	7346.87	3.6	CSID1221656	2-(3,5-Dimethylphenoxy)-2,2-difluoro-N-(3-methoxyphenyl)acetamide	M+H, M+Na	C17H17F2NO3	38.9	-1.44909	96.4828
11.23_469.2425m/z	+1	1.23448	1.82977e-05	3.45414e-06	AM	DS	100 - 16.4	2.08934	8509.31	3.61	CSID9081389	Triethyl 2,2',2''-(1,4,7,10-tetraazacyclododecane-1,4,7-triyl)triacetate	M+K	C20H38N4O6	38	0.526374	90.8168
3.95_209.0754n	+1	0.875383	2.30931e-08	2.88482e-08	AM	DS	100 - 15.3	7.42066	15616	0.78	CSID29312501	4-Amino-N-methyl-1-piperidinecarbothioamide hydrochloride (1:1)	M+H-H2O, M+H	C7H15ClN3S	33.9	0.13167	69.6556
9.33_310.0862n	+1	2.23893	0.000195999	2.21079e-05	AM	DS	100 - 35.1	1.2512	5532.92	1.96	CSID4750704	(2E)-2-Cyano-3-[1-(2-cyanoethyl)-3-(4-fluorophenyl)-1H-pyrazol-4-yl]acrylic acid	M+H-H2O, M+H	C16H11FN4O2	37	-1.40188	86.609
7.22_328.1853m/z	+1	1.15588	8.97474e-08	7.39854e-08	AM	DS	100 - 34.5	12.4458	6410.09	1.92	CSID28474318	2-Fluoro-4-{[4-(4-propylcyclohexyl)phenyl]ethynyl}benzonitrile	M+H-H2O	C24H24FN	37.8	-2.10667	91.6255
3.77_299.1330m/z	+1	1.02683	3.88637e-07	2.15774e-07	AM	DS	100 - 46.3 - 52.1	8.80864	5606.55	0.43	CSID103867243	4-{[(2Z)-2-(Aminomethyl)-3-fluoro-2-propen-1-yl]oxy}-N-(2-methyl-2-propanyl)benzamide hydrochloride (1:1)	M+H-H2O	C15H22ClFN2O2	34.1	2.88279	73.8007
7.79_419.1449m/z	+1	0.53865	3.6081e-09	7.09809e-09	AM	DS	100 - 18.9 - 5.13	19.2753	5160.42	1.56	CSID23937391	6-(5-Chloro-2-pyridinyl)-7-oxo-6,7-dihydro-5H-pyrrolo[3,4-b]pyrazin-5-yl 4-methyl-1-(~2~H_8_)piperazinecarboxylate	M+Na	C17H9ClD8N6O3	35.8	1.04408	76.0168
11.72_293.2113m/z	+1	1.54312	7.20465e-05	9.80944e-06	AM	DS	100 - 34.6	1.82739	9834.31	4.23	CSID10193400	(3alpha,5alpha,6beta)-3,6-Dihydroxyestran-17-one	M+H	C18H28O3	37.4	0.459655	87.3248
3.52_255.0772n	+1	0.488167	1.61236e-07	1.12367e-07	AM	DS	100 - 13.6 - 5.44	23.4989	14798.8	1.54	CSID86047	Pantoyltaurine	M+H-H2O, M+H	C8H17NO6S	38.7	-1.88556	95.9909
2.23_316.1247m/z	+1	1.15608	2.74341e-07	1.68202e-07	AM	DS	100 - 31.3 - 10.9	15.8666	5944.41	2.27	CSID8261320	simeconazole	M+Na	C14H20FN3OSi	37.4	-1.48538	89.0307
3.95_164.0798m/z	+1	1.62168	4.57152e-07	2.40455e-07	AM	DS	100 - 13.7	8.96571	9359.05	0.53	CSID65334251	4-Methyl-6-(trifluoromethyl)-1,4,5,6-tetrahydro-2-pyrimidinamine	M+H-H2O	C6H10F3N3	38.3	2.45754	94.4697
6.42_162.0760m/z	+1	0.61725	4.8888e-07	2.52362e-07	AM	DS	100 - 10.2	8.34509	5854.91	2.45	CSID10024	3,3'-Iminodipropanoic acid	M+H	C6H11NO4	39.2	-0.228498	96.2691
2.33_273.1189m/z	+1	1.28515	1.95797e-07	1.30808e-07	AM	DS	100 - 51.2	15.4818	6995.75	2.25	CSID10464326	Diphenyl(2-phenylethyl)phosphine	M+H-H2O	C20H19P	35.7	-0.793079	79.3197
9.74_301.0705m/z	+1	0.875383	2.5091e-07	1.58704e-07	AM	DS	100 - 18.7	7.44564	9640.5	1.53	CSID21266565	N-(2-Aminoethyl)-3-(4-methoxyphenyl)-1,2,4-oxadiazole-5-carboxamide	M+K	C12H14N4O3	39.6	2.93041	95.2421
8.63_301.0706m/z	+1	0.3591	3.09275e-06	9.36041e-07	AM	DS	100 - 19.2 - 4.75	6.76961	7498.17	5.92	CSID74852341	3-(3-Hydroxyphenyl)-1-(2,4,6-trihydroxy-3-methoxyphenyl)-1,2-propanedione	M+H-H2O	C16H14O7	39.7	-0.264302	97.0733
10.43_301.0717m/z	+1	0.207667	8.9694e-06	2.0326e-06	AM	DS	100 - 19.2 - 6.1	12.9043	10020.4	9.89	CSID74852827	5,6,7-Trihydroxy-2-(4-hydroxy-3-methoxyphenyl)-2,3-dihydro-4H-chromen-4-one	M+H-H2O	C16H14O7	39.6	3.14242	96.0239
3.87_150.0650m/z	+1	0.667933	4.39649e-06	1.21039e-06	AM	DS	100 - 11.4 - 2.84	5.91363	7615.19	6.33	CSID10642738	3,3-Dimethyl-2-methylenebutanoate	M+Na	C7H11O2-	37.7	-5.45952	94.909
3.95_256.0925m/z	+1	0.875583	1.0848e-07	8.42275e-08	AM	DS	100 - 15.4 - 3.38	14.3036	25454.1	1.8	CSID381921	4-(Methoxyamino)-1-pentofuranosyl-2(1H)-pyrimidinone	M+H-H2O	C10H15N3O6	39	-1.07771	96.0696
11.23_309.2205m/z	-1	2.51987	9.12445e-05	9.17892e-06	AM	DS	100 - 12.5	3.8718	7057.05	7.44	CSID68929	Laureth-2	M+Cl	C16H34O3	38.5	1.06808	93.6763
